# Supplementary material for: Diaqua­bis{[1-hydr­oxy-2-(1H-imidazol-3-ium-1-yl)ethane-1,1-di­yl]bis­(hydrogen phospho­nato)}manganese(II)
Source: Acta Crystallogr Sect E Struct Rep Online. 2009 Nov 28;65(Pt 12):m1701–2. doi: 10.1107/S160053680905065X (PMC2972148; doi:10.1107/S160053680905065X)
Supplement: Supplementary file 1 [file e-65-m1701-sup1.cif]

##############################################################################
###                                                                        ###
###        Electronic paper (Acta Crystallographica Section E)             ###
###                                                                        ###
##############################################################################
#                                                                            #
# This CIF contains the data in a paper accepted for publication in Acta     #
# Crystallographica Section E. It conforms to the requirements of Notes      #
# for Authors for Section E, and has been peer reviewed under the auspices   #
# of the IUCr Commission on Journals.                                        #
#                                                                            #
# Full details of the Crystallographic Information File format               #
# are given in the paper "The Crystallographic Information File (CIF):       #
# a New Standard Archive File for Crystallography" by S. R. Hall, F. H.      #
# Allen and I. D. Brown [Acta Cryst. (1991), A47, 655-685].                  #
#                                                                            #
# The current version of the core CIF dictionary is obtainable from          #
# ftp://ftp.iucr.org/pub/cif_core.dic. The current version number is 2.4.    #
#                                                                            #
# Software is freely available for graphical display of the structure(s) in  #
# this CIF.  For information consult the CIF home page http://www.iucr.org/  #
# cif/home.html                                                              #
#                                                                            #
# This file may be used for bona fide research purposes within the           #
# scientific community so long as proper attribution is given to the journal # 
# article from which it was obtained.                                        #
#                                                                            #
##############################################################################
                                             
data_global
_audit_creation_method     'from SHELXL97 CIF and IUCr SHELXL97-template'
_journal_date_recd_electronic     2009-11-20
_journal_date_accepted     2009-11-24
_journal_name_full     'Acta Crystallographica, Section E'
_journal_year     2009
_journal_volume     65
_journal_issue     12
_journal_page_first     m1701
_journal_page_last     m1702
_journal_paper_category     QM
_journal_coeditor_code     ZL2255
_publ_contact_author_name     'Dr. Zai-Chao Zhang'
_publ_contact_author_address
;
Jiangsu Key Laboratory for the Chemistry of Low-dimensional Materials
School of Chemistry and Chemical Engineering
Huaiyin Normal University
111 West Changjiang Road, Huai'an 223300, Jiangsu
People's Republic of China
;
_publ_contact_author_email     'overloadzz@hotmail.com'
_publ_contact_author_fax     '+86 517 8352 5369'
_publ_contact_author_phone     '+86 517 8352 5100 -8'
_publ_section_title
;\
Diaquabis{[1-hydroxy-2-(1<i>H</i>-imidazol-3-ium-1-yl)ethane-1,1-diyl]\
bis(hydrogen phosphonato)}manganese(II)
;
loop_
    _publ_author_name
    _publ_author_address
    'Zai-Chao Zhang'
;
Jiangsu Key Laboratory for the Chemistry of Low-dimensional Materials
Department of Chemistry
Huaiyin Teachers College
111 West Changjiang Road, Huaian 223300, Jiangsu
People's Republic of China
;
    'Rong-Qing Li'
;
Jiangsu Key Laboratory for the Chemistry of Low-dimensional Materials
Department of Chemistry
Huaiyin Teachers College
111 West Changjiang Road, Huaian 223300, Jiangsu
People's Republic of China
;
    'Yu Zhang'
;
Jiangsu Key Laboratory for the Chemistry of Low-dimensional Materials
Department of Chemistry
Huaiyin Teachers College
111 West Changjiang Road, Huaian 223300, Jiangsu
People's Republic of China
;
data_I
_chemical_name_systematic
;
Diaquabis{[1-hydroxy-2-(1<i>H</i>-imidazol-3-ium-1-yl)ethane-1,1-
diyl]bis(hydrogen phosphonato)}manganese(II)
;
_chemical_name_common     ?
_chemical_formula_moiety     'C10 H22 Mn N4 O16 P4'
_chemical_formula_sum     'C10 H22 Mn N4 O16 P4'
_chemical_formula_iupac     '[Mn (C5 H9 N2 O7 P2)2 (H2 O)2]'
_chemical_formula_weight     633.14
_chemical_melting_point     ?
_symmetry_cell_setting     triclinic
_symmetry_space_group_name_H-M     'P -1'
_symmetry_space_group_name_Hall     '-P 1'
loop_
    _symmetry_equiv_pos_as_xyz
    'x, y, z'
    '-x, -y, -z'
_cell_length_a     7.4408(17)
_cell_length_b     8.566(2)
_cell_length_c     9.680(2)
_cell_angle_alpha     105.366(4)
_cell_angle_beta     110.865(4)
_cell_angle_gamma     97.461(4)
_cell_volume     538.4(2)
_cell_formula_units_Z     1
_cell_measurement_reflns_used     584
_cell_measurement_theta_min     2.39
_cell_measurement_theta_max     24.59
_cell_measurement_temperature     153(2)
_exptl_crystal_description     block
_exptl_crystal_colour     'light pink'
_exptl_crystal_size_max     0.25
_exptl_crystal_size_mid     0.20
_exptl_crystal_size_min     0.20
_exptl_crystal_density_diffrn     1.953
_exptl_crystal_density_meas     ?
_exptl_crystal_density_method     'not measured'
_exptl_crystal_F_000     323
_exptl_absorpt_coefficient_mu     1.001
_exptl_absorpt_correction_type     Multi-scan
_exptl_absorpt_process_details     '(SADABS; Bruker, 2000)'
_exptl_absorpt_correction_T_min     0.7880
_exptl_absorpt_correction_T_max     0.8250
_exptl_special_details
;
;
_diffrn_ambient_temperature     153(2)
_diffrn_radiation_type     MoK\a
_diffrn_radiation_wavelength     0.71073
_diffrn_radiation_source     'fine-focus sealed tube'
_diffrn_radiation_monochromator     graphite
_diffrn_measurement_device_type     'Bruker SMART APEXII'
_diffrn_measurement_method     \w
_diffrn_detector_area_resol_mean     ?
_diffrn_reflns_number     2637
_diffrn_reflns_av_R_equivalents     0.0285
_diffrn_reflns_av_sigmaI/netI     0.0655
_diffrn_reflns_theta_min     2.39
_diffrn_reflns_theta_max     25.00
_diffrn_reflns_theta_full     25.00
_diffrn_measured_fraction_theta_max     0.964
_diffrn_measured_fraction_theta_full     0.964
_diffrn_reflns_limit_h_min     -8
_diffrn_reflns_limit_h_max     4
_diffrn_reflns_limit_k_min     -10
_diffrn_reflns_limit_k_max     10
_diffrn_reflns_limit_l_min     -9
_diffrn_reflns_limit_l_max     11
_diffrn_standards_number     0
_diffrn_standards_interval_count     ?
_diffrn_standards_interval_time     ?
_diffrn_standards_decay_%     0
_refine_special_details
;
 Refinement of F^2^ against ALL reflections.  The weighted R-factor wR and
 goodness of fit S are based on F^2^, conventional R-factors R are based
 on F, with F set to zero for negative F^2^. The threshold expression of
 F^2^ > 2sigma(F^2^) is used only for calculating R-factors(gt) etc. and is
 not relevant to the choice of reflections for refinement.  R-factors based
 on F^2^ are statistically about twice as large as those based on F, and R-
 factors based on ALL data will be even larger.
;
_reflns_number_total     1829
_reflns_number_gt     1543
_reflns_threshold_expression     I>2sigma(I)
_refine_ls_structure_factor_coef     Fsqd
_refine_ls_matrix_type     full
_refine_ls_R_factor_all     0.0625
_refine_ls_R_factor_gt     0.0517
_refine_ls_wR_factor_gt     0.1278
_refine_ls_wR_factor_ref     0.1345
_refine_ls_goodness_of_fit_ref     0.994
_refine_ls_restrained_S_all     0.994
_refine_ls_number_reflns     1829
_refine_ls_number_parameters     175
_refine_ls_number_restraints     0
_refine_ls_hydrogen_treatment     mixed
_refine_ls_weighting_scheme     calc
_refine_ls_weighting_details
         'calc w=1/[\s^2^(Fo^2^)+(0.0806P)^2^+0.0364P] where P=(Fo^2^+2Fc^2^)/3'
_atom_sites_solution_hydrogens     geom
_atom_sites_solution_primary     direct
_atom_sites_solution_secondary     difmap
_refine_ls_shift/su_max     0.000
_refine_ls_shift/su_mean     0.000
_refine_diff_density_max     0.492
_refine_diff_density_min     -0.464
_refine_ls_extinction_method     none
_refine_ls_extinction_coef     ?
loop_
    _atom_type_symbol
    _atom_type_description
    _atom_type_scat_dispersion_real
    _atom_type_scat_dispersion_imag
    _atom_type_scat_source
    'C' 'C' 0.0033 0.0016
                         'International Tables Vol C Tables 4.2.6.8 and 6.1.1.4'
    'Mn' 'Mn' 0.3368 0.7283
                         'International Tables Vol C Tables 4.2.6.8 and 6.1.1.4'
    'N' 'N' 0.0061 0.0033
                         'International Tables Vol C Tables 4.2.6.8 and 6.1.1.4'
    'O' 'O' 0.0106 0.0060
                         'International Tables Vol C Tables 4.2.6.8 and 6.1.1.4'
    'P' 'P' 0.1023 0.0942
                         'International Tables Vol C Tables 4.2.6.8 and 6.1.1.4'
    'H' 'H' 0.0000 0.0000
                         'International Tables Vol C Tables 4.2.6.8 and 6.1.1.4'
_computing_data_collection     'APEX2 (Bruker, 2004)'
_computing_cell_refinement     'SAINT (Bruker, 2004)'
_computing_data_reduction     'SAINT (Bruker, 2004)'
_computing_structure_solution     'SHELXS97 (Sheldrick, 2008)'
_computing_structure_refinement     'SHELXL97 (Sheldrick, 2008)'
_computing_molecular_graphics     'ORTEP-3 for Windows (Farrugia, 1997)'
_computing_publication_material
                            'SHELXL97 (Sheldrick, 2008) and PLATON (Spek, 2009)'
loop_
    _atom_site_type_symbol
    _atom_site_label
    _atom_site_fract_x
    _atom_site_fract_y
    _atom_site_fract_z
    _atom_site_U_iso_or_equiv
    _atom_site_adp_type
    _atom_site_calc_flag
    _atom_site_refinement_flags
    _atom_site_occupancy
    _atom_site_disorder_assembly
    _atom_site_disorder_group
    C C1 0.7059(7) 0.0407(6) 0.4433(6) 0.0313(11) Uani d . 1 . .
    H H1 0.5957 -0.0541 0.3933 0.038 Uiso calc R 1 . .
    C C2 0.9765(8) 0.2242(6) 0.6170(6) 0.0411(13) Uani d . 1 . .
    H H2 1.0898 0.2812 0.7125 0.049 Uiso calc R 1 . .
    C C3 0.9192(7) 0.2695(6) 0.4880(5) 0.0330(12) Uani d . 1 . .
    H H3 0.9850 0.3632 0.4743 0.040 Uiso calc R 1 . .
    C C4 0.6265(7) 0.1604(6) 0.2269(5) 0.0263(10) Uani d . 1 . .
    H H4A 0.5289 0.0511 0.1646 0.032 Uiso calc R 1 . .
    H H4B 0.7133 0.1768 0.1719 0.032 Uiso calc R 1 . .
    C C5 0.5147(6) 0.2977(5) 0.2313(5) 0.0186(9) Uani d . 1 . .
    Mn Mn1 0.0000 0.0000 0.0000 0.0188(3) Uani d S 1 . .
    N N1 0.7483(5) 0.1543(4) 0.3809(4) 0.0231(8) Uani d . 1 . .
    N N2 0.8436(7) 0.0832(5) 0.5856(5) 0.0393(11) Uani d . 1 . .
    H H2A 0.8485 0.0279 0.6511 0.047 Uiso calc R 1 . .
    O O1 0.2208(4) 0.1161(3) -0.0561(3) 0.0218(7) Uani d . 1 . .
    O O2 0.5292(4) 0.2914(3) -0.0465(3) 0.0212(7) Uani d . 1 . .
    O O3 0.2772(4) 0.4247(4) 0.0239(4) 0.0236(7) Uani d . 1 . .
    H H3A 0.355(7) 0.511(6) 0.031(5) 0.028 Uiso d . 1 . .
    O O4 0.1983(4) 0.1153(4) 0.2449(3) 0.0256(7) Uani d . 1 . .
    O O5 0.4729(4) 0.3069(4) 0.5030(3) 0.0258(7) Uani d . 1 . .
    O O6 0.2356(5) 0.4203(4) 0.3166(3) 0.0258(7) Uani d . 1 . .
    H H6A 0.316(7) 0.515(6) 0.369(6) 0.031 Uiso d . 1 . .
    O O7 0.6604(5) 0.4552(4) 0.3074(4) 0.0274(8) Uani d . 1 . .
    H H7A 0.616(7) 0.534(6) 0.347(6) 0.033 Uiso d . 1 . .
    O O8 -0.1140(6) 0.2247(5) -0.0097(5) 0.0421(10) Uani d . 1 . .
    H H8A -0.232(9) 0.226(7) -0.018(7) 0.051 Uiso d . 1 . .
    H H8B -0.021(9) 0.314(7) 0.028(7) 0.051 Uiso d . 1 . .
    P P1 0.37848(16) 0.27554(13) 0.02248(13) 0.0187(3) Uani d . 1 . .
    P P2 0.34950(16) 0.27977(13) 0.33400(12) 0.0203(3) Uani d . 1 . .
loop_
    _atom_site_aniso_label
    _atom_site_aniso_U_11
    _atom_site_aniso_U_22
    _atom_site_aniso_U_33
    _atom_site_aniso_U_12
    _atom_site_aniso_U_13
    _atom_site_aniso_U_23
    C1 0.032(3) 0.032(3) 0.038(3) 0.011(2) 0.017(2) 0.020(2)
    C2 0.041(3) 0.036(3) 0.030(3) 0.008(3) -0.003(2) 0.011(2)
    C3 0.031(3) 0.029(3) 0.030(3) 0.001(2) 0.004(2) 0.011(2)
    C4 0.027(3) 0.030(3) 0.020(2) 0.013(2) 0.008(2) 0.006(2)
    C5 0.015(2) 0.020(2) 0.016(2) 0.0023(18) 0.0028(18) 0.0052(17)
    Mn1 0.0177(5) 0.0178(5) 0.0178(5) 0.0005(4) 0.0058(4) 0.0047(4)
    N1 0.021(2) 0.025(2) 0.022(2) 0.0057(16) 0.0065(17) 0.0092(16)
    N2 0.052(3) 0.045(3) 0.031(2) 0.016(2) 0.017(2) 0.026(2)
    O1 0.0219(17) 0.0240(17) 0.0183(16) 0.0013(13) 0.0098(13) 0.0051(13)
    O2 0.0197(16) 0.0242(16) 0.0232(16) 0.0056(13) 0.0111(13) 0.0099(13)
    O3 0.0211(17) 0.0222(17) 0.0342(18) 0.0055(13) 0.0143(15) 0.0155(14)
    O4 0.0316(18) 0.0241(17) 0.0153(16) -0.0009(14) 0.0062(14) 0.0061(13)
    O5 0.0251(17) 0.0299(18) 0.0168(16) 0.0001(14) 0.0063(14) 0.0057(13)
    O6 0.0223(18) 0.0273(18) 0.0225(17) 0.0041(14) 0.0080(14) 0.0027(14)
    O7 0.0222(17) 0.0244(18) 0.0294(18) 0.0004(14) 0.0095(15) 0.0035(14)
    O8 0.023(2) 0.026(2) 0.077(3) 0.0073(16) 0.021(2) 0.0163(19)
    P1 0.0175(6) 0.0197(6) 0.0188(6) 0.0028(5) 0.0078(5) 0.0065(5)
    P2 0.0211(6) 0.0205(6) 0.0162(6) 0.0009(5) 0.0073(5) 0.0038(5)
_geom_special_details
;
 All esds (except the esd in the dihedral angle between two l.s. planes)
 are estimated using the full covariance matrix.  The cell esds are taken
 into account individually in the estimation of esds in distances, angles
 and torsion angles; correlations between esds in cell parameters are only
 used when they are defined by crystal symmetry.  An approximate (isotropic)
 treatment of cell esds is used for estimating esds involving l.s. planes.
;
loop_
    _geom_bond_atom_site_label_1
    _geom_bond_atom_site_label_2
    _geom_bond_site_symmetry_2
    _geom_bond_distance
    _geom_bond_publ_flag
    C1 N2 . 1.309(6) ?
    C1 N1 . 1.334(6) ?
    C1 H1 . 0.9500 ?
    C2 N2 . 1.345(6) ?
    C2 C3 . 1.347(6) ?
    C2 H2 . 0.9500 ?
    C3 N1 . 1.363(6) ?
    C3 H3 . 0.9500 ?
    C4 N1 . 1.462(5) ?
    C4 C5 . 1.526(6) ?
    C4 H4A . 0.9900 ?
    C4 H4B . 0.9900 ?
    C5 O7 . 1.437(5) ?
    C5 P2 . 1.850(4) ?
    C5 P1 . 1.854(4) ?
    Mn1 O1 . 2.116(3) ?
    Mn1 O1 2 2.116(3) ?
    Mn1 O4 . 2.159(3) ?
    Mn1 O4 2 2.159(3) ?
    Mn1 O8 2 2.213(4) ?
    Mn1 O8 . 2.213(4) ?
    N2 H2A . 0.8800 ?
    O1 P1 . 1.489(3) ?
    O2 P1 . 1.505(3) ?
    O3 P1 . 1.565(3) ?
    O3 H3A . 0.85(5) ?
    O4 P2 . 1.499(3) ?
    O5 P2 . 1.499(3) ?
    O6 P2 . 1.571(3) ?
    O6 H6A . 0.84(5) ?
    O7 H7A . 0.85(5) ?
    O8 H8A . 0.86(6) ?
    O8 H8B . 0.85(6) ?
loop_
    _geom_angle_atom_site_label_1
    _geom_angle_atom_site_label_2
    _geom_angle_atom_site_label_3
    _geom_angle_site_symmetry_1
    _geom_angle_site_symmetry_3
    _geom_angle
    _geom_angle_publ_flag
    N2 C1 N1 . . 107.7(4) ?
    N2 C1 H1 . . 126.2 ?
    N1 C1 H1 . . 126.2 ?
    N2 C2 C3 . . 107.3(4) ?
    N2 C2 H2 . . 126.3 ?
    C3 C2 H2 . . 126.3 ?
    C2 C3 N1 . . 106.5(4) ?
    C2 C3 H3 . . 126.8 ?
    N1 C3 H3 . . 126.8 ?
    N1 C4 C5 . . 114.6(3) ?
    N1 C4 H4A . . 108.6 ?
    C5 C4 H4A . . 108.6 ?
    N1 C4 H4B . . 108.6 ?
    C5 C4 H4B . . 108.6 ?
    H4A C4 H4B . . 107.6 ?
    O7 C5 C4 . . 107.3(3) ?
    O7 C5 P2 . . 111.1(3) ?
    C4 C5 P2 . . 112.1(3) ?
    O7 C5 P1 . . 108.2(3) ?
    C4 C5 P1 . . 104.7(3) ?
    P2 C5 P1 . . 113.0(2) ?
    O1 Mn1 O1 . 2 180.00(17) ?
    O1 Mn1 O4 . . 88.32(11) ?
    O1 Mn1 O4 2 . 91.68(11) ?
    O1 Mn1 O4 . 2 91.68(11) ?
    O1 Mn1 O4 2 2 88.32(11) ?
    O4 Mn1 O4 . 2 180.00(17) ?
    O1 Mn1 O8 . 2 95.67(13) ?
    O1 Mn1 O8 2 2 84.33(13) ?
    O4 Mn1 O8 . 2 86.99(13) ?
    O4 Mn1 O8 2 2 93.01(13) ?
    O1 Mn1 O8 . . 84.33(13) ?
    O1 Mn1 O8 2 . 95.67(13) ?
    O4 Mn1 O8 . . 93.01(13) ?
    O4 Mn1 O8 2 . 86.99(13) ?
    O8 Mn1 O8 2 . 180.0 ?
    C1 N1 C3 . . 108.7(4) ?
    C1 N1 C4 . . 125.9(4) ?
    C3 N1 C4 . . 125.4(4) ?
    C1 N2 C2 . . 109.9(4) ?
    C1 N2 H2A . . 125.1 ?
    C2 N2 H2A . . 125.1 ?
    P1 O1 Mn1 . . 134.48(17) ?
    P1 O3 H3A . . 111(3) ?
    P2 O4 Mn1 . . 132.06(17) ?
    P2 O6 H6A . . 110(3) ?
    C5 O7 H7A . . 113(3) ?
    Mn1 O8 H8A . . 121(4) ?
    Mn1 O8 H8B . . 113(4) ?
    H8A O8 H8B . . 123(5) ?
    O1 P1 O2 . . 115.48(17) ?
    O1 P1 O3 . . 108.67(17) ?
    O2 P1 O3 . . 110.18(16) ?
    O1 P1 C5 . . 108.75(17) ?
    O2 P1 C5 . . 107.50(18) ?
    O3 P1 C5 . . 105.82(18) ?
    O5 P2 O4 . . 115.53(17) ?
    O5 P2 O6 . . 111.28(17) ?
    O4 P2 O6 . . 107.09(18) ?
    O5 P2 C5 . . 109.22(18) ?
    O4 P2 C5 . . 107.87(18) ?
    O6 P2 C5 . . 105.31(18) ?
loop_
    _geom_hbond_atom_site_label_D
    _geom_hbond_atom_site_label_H
    _geom_hbond_atom_site_label_A
    _geom_hbond_site_symmetry_A
    _geom_hbond_distance_DH
    _geom_hbond_distance_HA
    _geom_hbond_distance_DA
    _geom_hbond_angle_DHA
    N2 H2A O4 2_656 0.88 1.85 2.718(5) 167
    O7 H7A O5 2_666 0.85(5) 2.07(5) 2.889(4) 162(5)
    O6 H6A O5 2_666 0.84(5) 1.82(5) 2.653(4) 167(5)
    O3 H3A O2 2_665 0.85(5) 1.74(5) 2.573(4) 167(5)
    O8 H8A O2 1_455 0.86(6) 1.88(6) 2.707(5) 162(5)
    O8 H8B O3 . 0.85(6) 2.32(6) 3.042(5) 143(5)
    O8 H8B O6 . 0.85(6) 2.59(6) 3.124(5) 122(5)
