# Supplementary material for: Diaqua­bis{[1-hydr­oxy-2-(1H-imidazol-3-ium-1-yl)ethane-1,1-di­yl]bis­(hydrogen phospho­nato)}manganese(II)
Source: Acta Crystallogr Sect E Struct Rep Online. 2009 Nov 28;65(Pt 12):m1701–2. doi: 10.1107/S160053680905065X (PMC2972148; doi:10.1107/S160053680905065X)
Supplement: Supplementary file 2 [file e-65-m1701-Isup2.hkl]

# 
# h,k,l, Fc-squared, Fo-squared, sigma(Fo-squared) and status flag 
# 
data_I
_shelx_title ' Mn in P-1                              P-1' 
_shelx_refln_list_code          4 
_shelx_F_calc_maximum      108.19 
_exptl_crystal_F_000       323.00 
_reflns_d_resolution_high  0.8409 
 
loop_ 
 _symmetry_equiv_pos_as_xyz 
 'x, y, z' 
 '-x, -y, -z' 
 
_cell_length_a     7.4408 
_cell_length_b     8.5661 
_cell_length_c     9.6798 
_cell_angle_alpha 105.366 
_cell_angle_beta  110.865 
_cell_angle_gamma  97.461 
 
_shelx_F_squared_multiplier     1.000 
 
loop_ 
 _refln_index_h 
 _refln_index_k 
 _refln_index_l 
 _refln_F_squared_calc 
 _refln_F_squared_meas 
 _refln_F_squared_sigma 
 _refln_observed_status 
   1   0   0      748.78      816.37     30.12 o 
   2   0   0      136.32      117.55     12.62 o 
   3   0   0      799.28      694.83     21.26 o 
   4   0   0      124.22      150.20     11.50 o 
   5   0   0      147.18      145.09     17.04 o 
   6   0   0      294.84      245.71     25.78 o 
   7   0   0      186.75      200.07     25.57 o 
   8   0   0      467.11      483.73     43.38 o 
  -8   1   0        0.96        9.78     13.18 o 
  -7   1   0       56.72       72.32     17.19 o 
  -6   1   0      925.69      992.29     57.82 o 
  -5   1   0       15.47       14.21      7.34 o 
  -4   1   0       53.07       47.99      5.14 o 
  -3   1   0      298.65      346.93     14.06 o 
  -2   1   0     1727.14     1749.27     62.27 o 
  -1   1   0     6401.00     6173.12    200.46 o 
   0   1   0      398.45      383.05      9.34 o 
   1   1   0      853.14      914.75     20.19 o 
   2   1   0     2849.93     2927.24     69.96 o 
   3   1   0       30.01       37.78      4.00 o 
   4   1   0      339.50      352.86     24.68 o 
   5   1   0     1349.87     1283.26     60.78 o 
   6   1   0      234.98      203.58     22.32 o 
   7   1   0      190.03      212.28     24.76 o 
  -8   2   0      161.57      189.66     28.25 o 
  -7   2   0     1159.43     1239.14     72.75 o 
  -6   2   0       30.24       39.24     12.61 o 
  -5   2   0      167.75      148.56     10.81 o 
  -4   2   0      490.77      472.22     19.79 o 
  -3   2   0      176.70      182.36     13.36 o 
  -2   2   0      217.96      247.97     15.06 o 
  -1   2   0      119.39      145.14     10.74 o 
   0   2   0     2063.32     2259.22     46.53 o 
   1   2   0     5379.35     5480.81    106.44 o 
   2   2   0     1864.29     2299.57     48.83 o 
   3   2   0      153.98      170.79      7.92 o 
   4   2   0     1787.74     1744.83     55.86 o 
   5   2   0       43.99       29.00      9.76 o 
   6   2   0        0.66        4.40      7.34 o 
   7   2   0      182.70      199.42     29.39 o 
  -8   3   0       45.31       63.34     17.56 o 
  -7   3   0        3.43        7.32     10.68 o 
  -6   3   0       34.84       28.70     12.29 o 
  -5   3   0     1456.78     1598.34     50.97 o 
  -3   3   0      170.88      191.50     15.53 o 
  -2   3   0    11705.33    11750.63    386.17 o 
  -1   3   0      103.18       82.72      9.38 o 
   0   3   0      542.46      570.07     16.45 o 
   1   3   0      197.22      260.51     10.06 o 
   2   3   0        0.47        5.97      2.88 o 
   3   3   0     1080.00     1016.50     56.06 o 
   4   3   0      321.05      330.20     29.57 o 
   5   3   0      675.91      598.42     30.19 o 
   6   3   0      663.00      689.39     54.87 o 
  -8   4   0       26.37       44.77     14.49 o 
  -7   4   0       16.59       23.27     12.04 o 
  -6   4   0     1296.04     1175.78     44.12 o 
  -5   4   0      445.19      430.10     30.35 o 
  -4   4   0       88.02       95.02     12.84 o 
  -3   4   0     3808.97     3864.04    142.26 o 
  -2   4   0      391.46      458.69     28.60 o 
  -1   4   0      108.41       85.77     11.06 o 
   0   4   0     1620.18     1573.92     37.91 o 
   1   4   0      239.68      228.01     10.51 o 
   2   4   0     3632.11     4229.33     88.83 o 
   3   4   0      298.79      293.55     18.07 o 
   4   4   0      343.83      264.03     29.48 o 
   5   4   0      370.13      438.03     42.25 o 
   6   4   0        2.31       13.78     14.61 o 
  -7   5   0      155.04      142.25     20.63 o 
  -6   5   0       39.25       28.50     10.98 o 
  -4   5   0      529.49      445.86     32.66 o 
  -3   5   0      269.56      296.49     24.88 o 
  -2   5   0      617.01      652.03     38.80 o 
  -1   5   0     2709.61     2841.53    111.80 o 
   0   5   0      596.35      615.62     20.65 o 
   1   5   0     1046.69     1178.55     32.41 o 
   2   5   0      715.91      666.25     22.04 o 
   3   5   0      174.88      177.83     14.99 o 
   4   5   0      270.75      271.98     32.59 o 
   5   5   0       62.85       80.96     20.41 o 
  -7   6   0      206.96      165.26     21.23 o 
  -6   6   0       25.20       13.95     10.16 o 
  -5   6   0      258.76      236.28     26.08 o 
  -4   6   0      264.64      277.31     27.13 o 
  -2   6   0      969.22      921.75     52.35 o 
  -1   6   0      377.24      346.47     28.44 o 
   0   6   0      194.64      211.93     12.10 o 
   1   6   0      994.75      994.65     32.75 o 
   2   6   0       91.72       65.27     15.30 o 
   3   6   0       29.42       29.64     12.96 o 
   4   6   0      232.82      199.40     28.79 o 
   5   6   0       27.79       71.22     21.73 o 
  -7   7   0       71.90       87.22     19.69 o 
  -5   7   0      196.93      200.58     25.90 o 
  -4   7   0       37.35       37.17     12.91 o 
  -3   7   0      807.41      834.24     53.03 o 
  -2   7   0      241.25      242.84     26.71 o 
  -1   7   0     1369.96     1351.41     70.55 o 
   0   7   0     2218.66     2326.88     59.22 o 
   1   7   0        6.38       36.85     34.15 o 
   2   7   0       92.07      100.06     19.89 o 
   3   7   0      143.94      206.67     29.44 o 
   4   7   0        8.07       16.04     15.48 o 
  -6   8   0      124.68      188.99     26.60 o 
  -5   8   0        1.20        9.59      9.74 o 
  -4   8   0       48.78       33.03     11.68 o 
  -3   8   0      360.08      408.36     38.10 o 
  -2   8   0       76.47       78.44     17.63 o 
  -1   8   0      895.73      980.07     60.93 o 
   0   8   0       27.31       26.09      8.88 o 
   1   8   0        5.15       23.13     12.97 o 
   2   8   0      290.18      255.71     31.41 o 
  -5   9   0        0.32        9.92     11.50 o 
  -4   9   0      131.56      207.02     27.72 o 
  -3   9   0        1.78        9.35     10.11 o 
  -2   9   0       42.68      100.07     19.60 o 
  -1   9   0      250.62      213.61     28.26 o 
   0   9   0       26.44       59.03     17.13 o 
   2 -10   1       25.58       74.60     18.71 o 
   0  -9   1       61.04       66.44     16.84 o 
   1  -9   1      445.09      518.00     44.00 o 
   2  -9   1      211.64      233.36     29.65 o 
   3  -9   1      116.63       99.23     20.09 o 
   4  -9   1       92.68       96.35     19.44 o 
   5  -9   1       33.30       60.09     16.56 o 
  -3  -8   1       92.75      156.57     25.42 o 
  -2  -8   1        5.24       16.25     13.53 o 
  -1  -8   1       10.64       22.52      8.55 o 
   0  -8   1      874.56      933.26     32.98 o 
   1  -8   1       15.36       26.26     11.65 o 
   2  -8   1        9.88       15.61     10.81 o 
   3  -8   1      192.45      223.03     28.27 o 
   4  -8   1       22.52       29.18     11.53 o 
   5  -8   1      186.22      175.23     25.73 o 
   6  -8   1       62.06       80.32     17.54 o 
  -4  -7   1       26.23       51.53     18.26 o 
  -3  -7   1      290.93      344.36     36.68 o 
  -2  -7   1       11.18       13.32      7.50 o 
  -1  -7   1       97.21       90.85      9.06 o 
   0  -7   1      366.24      355.19     17.57 o 
   1  -7   1      127.13      128.38     19.64 o 
   2  -7   1      488.47      541.66     40.12 o 
   3  -7   1      118.44      112.96     18.61 o 
   4  -7   1      190.59      226.58     25.97 o 
   5  -7   1      200.66      228.88     27.24 o 
   6  -7   1        0.73       20.05     10.90 o 
  -5  -6   1       11.58       34.87     15.79 o 
  -4  -6   1      175.76      171.99     25.77 o 
  -3  -6   1       11.82       16.49     12.74 o 
  -2  -6   1      705.73      680.43     23.79 o 
  -1  -6   1      490.45      560.66     21.05 o 
   0  -6   1      538.60      613.14     22.02 o 
   1  -6   1     1295.27     1384.62     46.60 o 
   2  -6   1      139.84      123.21     17.09 o 
   3  -6   1       30.57       15.71      7.73 o 
   4  -6   1      213.77      195.30     21.86 o 
   5  -6   1      107.57      112.38     17.53 o 
   6  -6   1        1.04       10.20      9.41 o 
  -6  -5   1       46.96       62.35     20.11 o 
  -5  -5   1       42.84       61.58     16.87 o 
  -4  -5   1       23.30       12.90      8.74 o 
  -3  -5   1       66.61       62.83      9.66 o 
  -2  -5   1      664.73      691.03     23.60 o 
  -1  -5   1       10.41       18.82      6.41 o 
   0  -5   1      425.07      431.48     16.30 o 
   1  -5   1      783.70      752.27     28.71 o 
   2  -5   1      222.43      205.42     18.92 o 
   3  -5   1     1062.36     1052.58     52.54 o 
   4  -5   1       75.56       52.34     10.71 o 
   5  -5   1      681.53      618.29     40.19 o 
   6  -5   1      508.60      500.89     37.29 o 
   7  -5   1       55.99       26.91     10.05 o 
  -6  -4   1       47.39       30.54     15.83 o 
  -5  -4   1      208.35      208.73     26.65 o 
  -4  -4   1       23.46       44.55     11.36 o 
  -3  -4   1      140.02      146.92     22.61 o 
  -2  -4   1       56.01       61.70      6.87 o 
  -1  -4   1       15.59       12.75      3.12 o 
   0  -4   1      181.35      150.63     14.35 o 
   1  -4   1       28.86       27.70      4.81 o 
   2  -4   1     4794.83     4681.40    165.51 o 
   3  -4   1       66.51       47.51      8.71 o 
   4  -4   1      173.79      165.42     16.53 o 
   5  -4   1       30.63       41.30      8.61 o 
   6  -4   1      270.22      207.40     23.95 o 
   7  -4   1        8.57        1.70      8.10 o 
  -7  -3   1        1.43       11.67     13.08 o 
  -6  -3   1      436.61      428.54     26.66 o 
  -5  -3   1       62.81       48.48     12.90 o 
  -4  -3   1     1044.16     1028.08     83.19 o 
  -3  -3   1      983.49     1130.88     39.32 o 
  -2  -3   1      369.38      464.59     14.70 o 
  -1  -3   1      194.59      163.81     10.84 o 
   0  -3   1      392.76      413.20     14.93 o 
   1  -3   1     1335.29     1252.10     51.42 o 
   2  -3   1     1968.47     1891.61     74.04 o 
   3  -3   1       12.65       17.61      5.85 o 
   4  -3   1      431.00      444.18     28.05 o 
   5  -3   1     1063.54      972.60     48.13 o 
   6  -3   1      521.37      395.68     34.23 o 
   7  -3   1      493.87      519.70     43.22 o 
  -7  -2   1        1.04        7.64     10.49 o 
  -5  -2   1      237.10      179.71     19.64 o 
  -4  -2   1     1034.86     1049.66     51.20 o 
  -3  -2   1      151.69      210.06     17.57 o 
  -2  -2   1     1555.01     1701.85     43.93 o 
  -1  -2   1       82.22       76.72      5.34 o 
   0  -2   1      127.59      114.69      5.13 o 
   1  -2   1     4609.54     4730.89    159.70 o 
   2  -2   1        7.65        9.52      3.57 o 
   3  -2   1      293.67      328.18     20.79 o 
   4  -2   1     1074.80     1124.41     50.12 o 
   5  -2   1        6.82       12.24      5.14 o 
   6  -2   1      143.58      174.67     23.88 o 
   7  -2   1      409.70      426.06     39.53 o 
  -8  -1   1        0.69        0.39     12.37 o 
  -7  -1   1       33.54       34.98     12.68 o 
  -5  -1   1      115.12      115.84     15.17 o 
  -4  -1   1        4.49       13.71      6.60 o 
  -3  -1   1     2215.24     2261.88     85.03 o 
  -2  -1   1      358.00      322.33     18.60 o 
  -1  -1   1     1836.87     1536.02     37.33 o 
   0  -1   1     4551.99     4734.55    108.55 o 
   1  -1   1      327.99      373.28     18.48 o 
   2  -1   1       42.72       40.68      6.20 o 
   3  -1   1       26.51       21.31      5.55 o 
   4  -1   1      137.63      155.83      9.94 o 
   5  -1   1      637.84      612.28     39.57 o 
   6  -1   1     1121.03     1170.31     64.83 o 
   7  -1   1      902.70      895.85     59.54 o 
  -8   0   1      139.70      163.02     25.09 o 
  -7   0   1       84.43       57.90     15.19 o 
  -6   0   1       85.41       60.05     14.01 o 
  -5   0   1      205.96      202.69     20.42 o 
  -4   0   1        1.41       13.47      8.56 o 
  -3   0   1       44.68       44.95      7.34 o 
  -2   0   1     1092.45     1144.26     29.83 o 
  -1   0   1      528.81      599.69     16.35 o 
   0   0   1      527.52      493.71     42.69 o 
   1   0   1      227.91      230.54     12.69 o 
   2   0   1       17.07       12.01      2.95 o 
   3   0   1      177.89      177.31      9.70 o 
   4   0   1       79.85       85.57      7.48 o 
   5   0   1      651.04      609.59     38.24 o 
   6   0   1       52.12       38.66     12.90 o 
   7   0   1       14.93       18.50     13.33 o 
  -8   1   1      106.30      121.92     22.91 o 
  -7   1   1       44.12       52.69     15.22 o 
  -6   1   1      520.01      505.82     38.28 o 
  -5   1   1       29.52       37.53      9.99 o 
  -4   1   1      714.21      752.13     25.43 o 
  -3   1   1       26.26       40.26      4.36 o 
  -2   1   1     3785.13     4033.82     95.68 o 
  -1   1   1     5676.89     5794.11    190.45 o 
   0   1   1     1938.09     2025.10     52.10 o 
   1   1   1     1451.77     1478.48     31.60 o 
   2   1   1     1645.04     1736.62     38.60 o 
   3   1   1        6.52       10.27      4.58 o 
   4   1   1      277.16      295.00     22.39 o 
   5   1   1      453.02      412.39     28.98 o 
   6   1   1      129.49      126.32     18.13 o 
   7   1   1      255.47      234.84     31.99 o 
  -8   2   1        0.58        0.47     11.39 o 
  -7   2   1       27.19       35.25     12.63 o 
  -6   2   1       90.10      117.13     18.83 o 
  -5   2   1      797.39      886.00     37.18 o 
  -4   2   1       17.41       14.56      3.81 o 
  -3   2   1       11.34       10.35      4.04 o 
  -2   2   1     3845.99     4032.26    139.44 o 
  -1   2   1     1533.79     1448.58     56.38 o 
   0   2   1      103.39      102.90      5.17 o 
   1   2   1      591.81      546.61     15.21 o 
   2   2   1      136.25      150.28      7.46 o 
   3   2   1     1715.63     1896.28     56.06 o 
   4   2   1     2229.31     2197.69     67.06 o 
   5   2   1      382.32      408.06     23.39 o 
   6   2   1      336.93      268.97     33.28 o 
   7   2   1       10.57       24.75     14.69 o 
  -8   3   1       10.90        6.53     12.29 o 
  -7   3   1       79.94      114.07     20.54 o 
  -5   3   1      111.37      101.73     10.13 o 
  -4   3   1       21.04       23.47      6.39 o 
  -3   3   1      201.92      165.97     15.26 o 
  -2   3   1      412.33      455.99     26.76 o 
  -1   3   1     1983.08     2025.73     57.04 o 
   0   3   1        7.46        8.11      3.37 o 
   1   3   1     1277.84     1402.93     42.17 o 
   2   3   1     1347.82     1508.80     39.60 o 
   3   3   1     1032.64      836.99     52.07 o 
   4   3   1       90.08       80.18     17.05 o 
   5   3   1      289.53      288.29     33.43 o 
   6   3   1      355.60      402.85     42.84 o 
  -8   4   1      297.03      233.12     29.92 o 
  -6   4   1      147.69      157.11     14.04 o 
  -5   4   1        1.06        2.43      4.96 o 
  -4   4   1      124.07      113.20     14.42 o 
  -3   4   1      314.13      313.13     23.94 o 
  -2   4   1       45.89       36.62      8.38 o 
  -1   4   1      310.28      300.46     16.41 o 
   0   4   1      530.13      505.65     16.88 o 
   1   4   1       17.48       23.22      5.11 o 
   2   4   1      157.54      162.53      9.37 o 
   3   4   1       31.68       42.07     12.74 o 
   4   4   1        0.69        6.13     10.76 o 
   5   4   1      555.26      427.10     42.84 o 
   6   4   1      132.74      128.65     25.63 o 
  -8   5   1      125.17      129.83     23.44 o 
  -7   5   1      171.49      142.18     21.43 o 
  -6   5   1       17.88       22.66      7.57 o 
  -5   5   1       67.32       59.40     12.90 o 
  -4   5   1      230.19      183.60     20.47 o 
  -3   5   1        0.29        2.55      5.89 o 
  -2   5   1      225.39      190.16     19.42 o 
  -1   5   1      611.66      646.69     51.21 o 
   0   5   1       20.41       17.44      3.99 o 
   1   5   1      886.74      920.20     27.37 o 
   2   5   1      252.48      223.03     15.83 o 
   3   5   1        8.25       16.13     11.67 o 
   4   5   1       85.37      156.14     25.51 o 
   5   5   1       60.43       73.31     22.69 o 
  -7   6   1      154.19      165.34     22.86 o 
  -6   6   1       38.61       48.61     13.95 o 
  -5   6   1      288.14      320.09     31.00 o 
  -4   6   1        1.67        8.04      8.45 o 
  -3   6   1      385.44      354.29     30.52 o 
  -2   6   1      125.36      120.97     17.40 o 
  -1   6   1      184.50      178.40     15.43 o 
   0   6   1      565.58      582.07     22.01 o 
   1   6   1     1025.29     1010.43     40.59 o 
   2   6   1       36.01       33.36     13.60 o 
   3   6   1      238.80      238.38     30.39 o 
   4   6   1        1.29       20.20     14.69 o 
  -7   7   1       58.10       67.79     11.08 o 
  -6   7   1       18.25       37.31     12.76 o 
  -5   7   1      119.10      113.12     19.58 o 
  -4   7   1      269.09      246.84     27.79 o 
  -3   7   1        6.35       10.09      9.81 o 
  -2   7   1        9.25       16.92     10.13 o 
  -1   7   1       68.68       69.27     14.91 o 
   0   7   1      164.97      176.08     16.50 o 
   2   7   1      160.10      186.11     27.71 o 
   3   7   1      112.48      130.13     25.59 o 
  -6   8   1       38.85       66.23     17.54 o 
  -5   8   1       16.75       19.21     12.27 o 
  -4   8   1      128.33      137.55     21.59 o 
  -3   8   1       12.23       31.63     12.75 o 
  -2   8   1       23.59       26.97     12.21 o 
  -1   8   1      300.44      319.84     32.83 o 
   0   8   1        3.57        5.22      9.87 o 
   1   8   1       11.51       26.69     12.81 o 
   2   8   1      120.54      121.13     23.21 o 
  -4   9   1       45.15       45.43     15.15 o 
  -2   9   1       25.95       20.67     12.61 o 
  -1   9   1      150.93      219.53     28.48 o 
   0   9   1       55.25      115.19     16.06 o 
   1 -10   2       18.73       32.35     16.46 o 
   2 -10   2      110.93       79.80     19.15 o 
  -1  -9   2      124.26      127.36     22.22 o 
   0  -9   2        0.61        7.20     11.85 o 
   1  -9   2       71.65       95.54     19.59 o 
   2  -9   2      165.28      181.77     25.64 o 
   3  -9   2        9.53       23.23     12.16 o 
   4  -9   2        2.82        4.48     10.82 o 
  -2  -8   2      240.78      267.68     29.33 o 
  -1  -8   2       25.17       10.30      7.84 o 
   0  -8   2        6.30       12.29      7.30 o 
   1  -8   2      240.35      201.19     25.10 o 
   2  -8   2       59.73       64.55     15.91 o 
   3  -8   2      193.64      167.77     23.81 o 
   4  -8   2       14.75       17.11      9.88 o 
   5  -8   2       36.60       40.02     13.42 o 
  -4  -7   2       33.07       57.94     17.65 o 
  -3  -7   2       29.76       30.91     15.99 o 
  -2  -7   2      204.87      233.00     18.28 o 
  -1  -7   2       18.68       25.37      5.85 o 
   0  -7   2      120.86      118.95     10.04 o 
   1  -7   2       51.81       62.54      9.58 o 
   2  -7   2      171.36      143.57     19.65 o 
   3  -7   2      139.12      127.13     18.50 o 
   4  -7   2      162.03      167.30     21.41 o 
   5  -7   2        9.87        5.36      7.47 o 
   6  -7   2        2.78       19.97     11.08 o 
  -5  -6   2       51.86       15.72     13.95 o 
  -4  -6   2      251.54      271.92     36.42 o 
  -3  -6   2      133.09      174.21     15.85 o 
  -2  -6   2        0.87        9.22      4.70 o 
  -1  -6   2      737.32      788.94     25.70 o 
   0  -6   2      276.04      295.39     13.96 o 
   1  -6   2      185.33      184.76     13.58 o 
   2  -6   2      268.71      201.32     20.99 o 
   3  -6   2      153.29      134.78     17.29 o 
   4  -6   2      355.42      407.01     31.99 o 
   5  -6   2       90.47       90.62     15.66 o 
   6  -6   2      159.53      157.08     20.93 o 
  -6  -5   2        3.21       17.38     10.59 o 
  -5  -5   2        1.24        5.59      8.52 o 
  -4  -5   2      538.80      567.84     29.67 o 
  -3  -5   2       34.00       37.06      7.64 o 
  -2  -5   2      199.74      235.23     11.44 o 
  -1  -5   2     2109.26     2233.04     52.04 o 
   0  -5   2       12.00       15.85      3.61 o 
   1  -5   2      602.01      543.78     23.38 o 
   2  -5   2       39.02       49.81      9.65 o 
   3  -5   2       61.27       74.21     12.40 o 
   4  -5   2      171.76      188.36     20.32 o 
   5  -5   2      113.59      130.30     17.65 o 
   6  -5   2      103.63      115.30     17.11 o 
   7  -5   2      121.59       87.29     15.44 o 
  -7  -4   2       80.46      111.74     23.49 o 
  -6  -4   2       40.77       48.62     11.07 o 
  -5  -4   2      284.35      313.04     22.03 o 
  -4  -4   2       39.93       47.41      8.72 o 
  -3  -4   2       79.52       75.01      9.03 o 
  -2  -4   2      196.70      174.21      8.93 o 
  -1  -4   2     1208.54     1332.07     32.60 o 
   0  -4   2     1776.80     1730.97     39.76 o 
   1  -4   2       54.66       37.90      5.68 o 
   2  -4   2      196.89      215.57     19.05 o 
   3  -4   2       33.70       38.07      8.97 o 
   4  -4   2        9.16       13.81      6.62 o 
   5  -4   2      375.76      346.14     27.38 o 
   7  -4   2        2.04        1.07      7.90 o 
  -7  -3   2        0.70        8.38     13.87 o 
  -6  -3   2      767.06      666.44     45.56 o 
  -5  -3   2      155.48      152.45     20.04 o 
  -4  -3   2      738.23      922.76     50.46 o 
  -3  -3   2      336.18      307.65     22.10 o 
  -2  -3   2      832.96      833.38     21.68 o 
  -1  -3   2      579.11      634.24     17.44 o 
   0  -3   2     2073.65     1974.34     52.87 o 
   1  -3   2        6.32        0.00      3.64 o 
   2  -3   2      999.66      986.22     45.36 o 
   3  -3   2      158.66      179.14     16.49 o 
   4  -3   2      282.66      271.98     22.00 o 
   5  -3   2       22.08       28.83      7.54 o 
   6  -3   2       51.79       37.60     12.70 o 
   7  -3   2       32.45       38.11     14.44 o 
  -8  -2   2        0.71        7.66     10.63 o 
  -7  -2   2      390.16      378.43     34.27 o 
  -6  -2   2      454.57      470.63     36.02 o 
  -5  -2   2       62.41       49.98     11.40 o 
  -4  -2   2     1143.60     1060.04     52.35 o 
  -3  -2   2      998.99     1002.31     47.13 o 
  -2  -2   2      302.80      292.85     16.99 o 
  -1  -2   2     2015.20     2084.14     43.36 o 
   0  -2   2       35.72       38.44      4.62 o 
   1  -2   2        0.46        2.21      4.14 o 
   2  -2   2      725.19      705.15     35.71 o 
   3  -2   2      451.25      441.66     27.29 o 
   4  -2   2        6.06        4.42      4.96 o 
   5  -2   2      374.13      381.98     31.33 o 
   6  -2   2      523.31      596.95     44.45 o 
   7  -2   2        0.41        0.06     10.34 o 
  -7  -1   2      291.70      258.09     27.26 o 
  -5  -1   2      556.54      575.77     36.43 o 
  -4  -1   2      444.25      446.76     28.74 o 
  -3  -1   2       24.70       49.93      8.47 o 
  -2  -1   2     5623.95     5894.83    136.27 o 
  -1  -1   2     2384.24     2705.43     65.37 o 
   0  -1   2        0.35        1.23      3.75 o 
   1  -1   2     1834.58     1926.24     72.12 o 
   2  -1   2       70.13       74.68      9.57 o 
   3  -1   2      610.06      680.81     34.74 o 
   4  -1   2        3.22        4.99      4.01 o 
   5  -1   2       46.57       32.40      9.84 o 
   6  -1   2      253.17      282.32     29.39 o 
  -8   0   2      385.08      342.06     35.72 o 
  -7   0   2      120.69       66.02     16.00 o 
  -6   0   2      219.17      221.98     24.38 o 
  -5   0   2      158.12      138.82     16.93 o 
  -4   0   2      391.95      382.73     14.55 o 
  -3   0   2       72.94       74.09     10.22 o 
  -2   0   2      725.03      735.61     22.01 o 
  -1   0   2      162.20      144.97      6.79 o 
   0   0   2     4753.23     4304.38    175.21 o 
   1   0   2      963.58      951.16     29.05 o 
   2   0   2     1756.88     1925.35     42.98 o 
   3   0   2       54.40       62.27      6.25 o 
   4   0   2      119.06      132.84     10.09 o 
   5   0   2        8.58        9.04      6.80 o 
   7   0   2      218.62      164.28     25.26 o 
  -8   1   2      176.04      252.39     32.21 o 
  -7   1   2      191.37      197.95     25.90 o 
  -6   1   2      575.10      512.51     38.34 o 
  -5   1   2      143.77      163.02     10.14 o 
  -4   1   2      139.17      144.10      8.96 o 
  -3   1   2      222.70      197.11     10.09 o 
  -2   1   2     4619.00     4844.58    114.10 o 
  -1   1   2        4.39        3.35      2.25 o 
   0   1   2     2057.78     2146.85     57.75 o 
   1   1   2      177.52      184.79      7.23 o 
   2   1   2      598.78      608.57     17.63 o 
   3   1   2      620.42      748.61     22.17 o 
   4   1   2      233.35      247.02     16.10 o 
   6   1   2       21.83       36.65     16.12 o 
  -8   2   2       60.88       60.06     17.98 o 
  -7   2   2      498.85      546.42     43.91 o 
  -6   2   2      337.22      329.92     30.71 o 
  -5   2   2        8.01       14.49      5.43 o 
  -4   2   2     3540.84     3827.63     97.73 o 
  -3   2   2      743.01      735.80     25.30 o 
  -2   2   2     1394.31     1361.61     55.70 o 
  -1   2   2      455.27      458.65     18.61 o 
   0   2   2      527.67      521.14     54.03 o 
   1   2   2      655.82      679.83     21.55 o 
   2   2   2      128.44      145.99     11.15 o 
   3   2   2      177.25      173.08      9.39 o 
   4   2   2      168.12      172.65     23.88 o 
   5   2   2      137.24      154.08     24.65 o 
   6   2   2        0.73        6.03     10.80 o 
  -8   3   2       45.79       66.83     18.14 o 
  -7   3   2       86.50       88.05     17.71 o 
  -6   3   2      132.48      159.07     13.55 o 
  -5   3   2     1058.34      999.38     37.35 o 
  -4   3   2     1473.24     1533.67     47.62 o 
  -3   3   2      743.84      708.38     37.79 o 
  -2   3   2     1000.34      856.13     41.80 o 
  -1   3   2        8.65        5.61      3.48 o 
   0   3   2     1473.16     1637.43     50.36 o 
   1   3   2      123.72      130.69     11.00 o 
   2   3   2       13.23       13.58      4.98 o 
   3   3   2      128.39      106.61     18.83 o 
   4   3   2       68.32       68.45     17.94 o 
   5   3   2      116.42      104.23     21.76 o 
   6   3   2       74.91       77.79     21.19 o 
  -8   4   2       68.72       77.42     18.32 o 
  -7   4   2       42.17       51.94     14.37 o 
  -6   4   2      151.74      178.61     15.50 o 
  -5   4   2      369.16      380.53     20.92 o 
  -4   4   2      621.91      565.18     35.38 o 
  -3   4   2      810.72      842.17     45.48 o 
  -2   4   2     1538.56     1295.96     60.17 o 
  -1   4   2        3.98        3.60      4.20 o 
   0   4   2     1050.35      943.71     35.52 o 
   1   4   2      181.56      209.05     14.86 o 
   2   4   2      158.55      150.83     12.83 o 
   3   4   2      115.24       97.30     19.31 o 
   4   4   2      166.23      179.43     27.85 o 
   5   4   2       12.54       19.46     14.50 o 
  -8   5   2        1.92       13.47     10.48 o 
  -7   5   2       51.47       77.37     17.07 o 
  -6   5   2      645.97      617.99     31.09 o 
  -5   5   2      319.15      274.79     26.58 o 
  -4   5   2       31.40       27.29     10.68 o 
  -3   5   2      360.39      339.65     28.38 o 
  -2   5   2      157.64      150.54     18.10 o 
  -1   5   2      495.36      447.80     23.88 o 
   0   5   2       63.60       49.61      8.52 o 
   1   5   2       39.07       46.55     14.51 o 
   2   5   2      169.65      167.40     14.84 o 
   3   5   2      321.28      284.11     33.38 o 
   4   5   2        1.01       16.76     13.42 o 
  -7   6   2      381.67      396.33     26.73 o 
  -6   6   2       35.33       40.07     10.21 o 
  -5   6   2      119.94      153.08     22.24 o 
  -4   6   2      287.83      277.23     28.33 o 
  -3   6   2      154.73      129.60     18.90 o 
  -2   6   2      591.07      599.03     41.55 o 
  -1   6   2      220.69      192.12     16.65 o 
   0   6   2      183.44      201.74     16.94 o 
   1   6   2      154.59      146.51     24.58 o 
   2   6   2        7.35       32.73     13.43 o 
   3   6   2       27.80       41.55     16.23 o 
  -7   7   2      157.15      161.43     17.63 o 
  -6   7   2       15.88       28.77     14.09 o 
  -5   7   2      164.68      126.71     21.30 o 
  -4   7   2       33.98       36.66     12.90 o 
  -3   7   2      253.81      233.80     27.03 o 
  -2   7   2      476.63      440.22     37.52 o 
  -1   7   2        4.12        8.71     10.61 o 
   0   7   2      127.02      124.40     20.51 o 
   1   7   2       10.87        8.30      6.90 o 
   2   7   2       13.96       31.23     13.64 o 
  -6   8   2      120.23      148.05     25.21 o 
  -5   8   2        6.26       18.01     11.75 o 
  -4   8   2        3.34        8.27     10.90 o 
  -3   8   2      459.89      432.12     39.85 o 
  -2   8   2       10.71       28.54     13.44 o 
  -1   8   2       63.38       85.64     19.04 o 
   0   8   2      298.88      310.82     24.09 o 
   1   8   2       30.17       28.73     13.58 o 
  -4   9   2      124.41      177.78     27.07 o 
  -3   9   2       58.06       72.57     18.41 o 
  -2   9   2       14.53       23.11     13.87 o 
  -1   9   2      131.19      159.76     25.75 o 
   0 -10   3       12.06       23.04      9.80 o 
   1 -10   3        3.37       14.08     12.47 o 
   2 -10   3      196.17      223.98     30.24 o 
  -2  -9   3      127.37      105.74     19.98 o 
  -1  -9   3      333.01      301.36     32.63 o 
   0  -9   3       20.03       24.94      9.24 o 
   1  -9   3      312.48      334.33     33.88 o 
   2  -9   3       40.14       54.29     13.91 o 
   3  -9   3        5.58       19.24     11.13 o 
   4  -9   3       61.24       76.97     16.25 o 
  -4  -8   3       11.33       10.74     11.87 o 
  -2  -8   3      262.28      300.57     31.63 o 
  -1  -8   3      337.79      315.94     21.57 o 
   0  -8   3      438.84      455.85     26.47 o 
   1  -8   3     1390.59     1385.65     52.43 o 
   2  -8   3       73.22       65.97     15.02 o 
   3  -8   3      317.36      278.48     28.68 o 
   4  -8   3       61.20       71.89     15.19 o 
   5  -8   3        0.18        7.12      7.53 o 
  -5  -7   3      161.68      146.43     24.38 o 
  -4  -7   3       68.77       66.53     18.53 o 
  -3  -7   3      862.94      936.79     57.11 o 
  -2  -7   3     1298.67     1346.75     70.64 o 
  -1  -7   3       99.45      104.39     16.76 o 
   0  -7   3     1516.29     1552.31     52.89 o 
   1  -7   3       79.62       78.37     10.46 o 
   2  -7   3       47.42       51.20     12.17 o 
   3  -7   3      113.47      122.18     17.99 o 
   4  -7   3       48.74       33.60     12.15 o 
   5  -7   3      313.40      291.04     29.15 o 
   6  -7   3        5.94       11.87      9.72 o 
  -6  -6   3      513.76      578.76     49.95 o 
  -5  -6   3       68.05       72.55     17.07 o 
  -4  -6   3      705.06      733.90     50.41 o 
  -3  -6   3        4.00        3.48      6.43 o 
  -2  -6   3       28.38       25.09      5.25 o 
  -1  -6   3      812.68      736.68     29.28 o 
   0  -6   3        3.75       12.24      4.57 o 
   1  -6   3       10.27       19.12      5.87 o 
   2  -6   3      445.36      447.35     33.13 o 
   3  -6   3      335.88      272.30     25.95 o 
   4  -6   3      288.22      277.75     27.20 o 
   5  -6   3      148.03      129.79     18.80 o 
   6  -6   3       32.08       33.96     10.92 o 
  -6  -5   3       14.57       15.13      8.75 o 
  -5  -5   3       20.43       15.53      8.11 o 
  -4  -5   3      481.13      482.82     26.76 o 
  -3  -5   3      180.90      186.18     14.70 o 
  -2  -5   3     1238.32     1136.54     40.25 o 
  -1  -5   3      141.26      152.95     15.75 o 
   0  -5   3      134.64      136.30     13.95 o 
   1  -5   3     1616.05     1579.65     49.93 o 
   2  -5   3      156.30      139.24     16.97 o 
   3  -5   3       18.60       13.84      7.59 o 
   4  -5   3      627.89      644.00     42.25 o 
  -7  -4   3        0.53       20.19     14.55 o 
  -6  -4   3      163.19      140.26     15.83 o 
  -5  -4   3     2034.53     2185.79     72.05 o 
  -4  -4   3     2480.13     2684.77     80.53 o 
  -3  -4   3     1049.67     1092.70     28.96 o 
  -2  -4   3     1168.05     1328.22     33.11 o 
  -1  -4   3       80.53       95.27     10.25 o 
   0  -4   3     1201.11      998.21     72.65 o 
   1  -4   3        8.95       10.77      4.13 o 
   2  -4   3       42.75       34.49      8.05 o 
   3  -4   3     4720.84     4797.00    175.30 o 
   4  -4   3       25.82       16.47      7.36 o 
   5  -4   3        8.12        9.98      7.83 o 
   7  -4   3       10.73        8.53      9.65 o 
  -7  -3   3       80.52       58.86     15.88 o 
  -6  -3   3     1221.43     1122.04     63.09 o 
  -5  -3   3      243.03      218.15     23.47 o 
  -4  -3   3       68.21       76.63     13.60 o 
  -3  -3   3     2452.68     2726.16     70.82 o 
  -2  -3   3      201.24      222.09      9.15 o 
  -1  -3   3      118.17       96.18      5.27 o 
   0  -3   3       83.74       91.38      7.93 o 
   1  -3   3       68.83       73.64     18.13 o 
   2  -3   3     3185.45     3389.74    128.37 o 
   3  -3   3      200.68      223.90     20.92 o 
   4  -3   3       80.47       70.92     10.66 o 
   5  -3   3      442.12      298.58     23.46 o 
   6  -3   3       16.23       12.55      9.59 o 
   7  -3   3       72.07       73.78     16.73 o 
  -8  -2   3        1.19        7.36      9.89 o 
  -7  -2   3       88.81      102.68     18.40 o 
  -6  -2   3       26.04       31.97     11.07 o 
  -5  -2   3      289.06      277.48     25.46 o 
  -4  -2   3     3999.55     3847.64    142.70 o 
  -3  -2   3      188.94      179.94      8.93 o 
  -2  -2   3     1835.26     2222.96     58.11 o 
  -1  -2   3      599.23      563.26     19.96 o 
   0  -2   3      604.82      614.98     39.57 o 
   1  -2   3        5.55       16.51      6.13 o 
   2  -2   3      206.64      197.46     18.03 o 
   3  -2   3      225.00      252.91     21.16 o 
   4  -2   3      984.09     1101.18     55.17 o 
   5  -2   3       58.78       72.95     14.36 o 
  -8  -1   3      141.01      152.26     23.22 o 
  -7  -1   3      443.52      344.00     32.05 o 
  -6  -1   3      733.96      724.19     44.96 o 
  -5  -1   3      782.42      650.26     39.13 o 
  -4  -1   3       94.88       95.07      5.87 o 
  -3  -1   3     1008.33     1128.46     32.41 o 
  -2  -1   3     6650.45     6481.24    150.93 o 
  -1  -1   3      337.50      342.70     13.46 o 
   0  -1   3     1806.09     1880.14     39.89 o 
   1  -1   3     7413.08     7808.22    189.93 o 
   2  -1   3      186.54      237.02     19.27 o 
   3  -1   3       61.15       54.43     10.59 o 
   4  -1   3      267.07      344.85     18.38 o 
   5  -1   3        7.68       19.21     10.34 o 
  -8   0   3      541.39      512.06     43.84 o 
  -7   0   3        4.55       12.23      9.79 o 
  -6   0   3       62.12       62.76     14.14 o 
  -5   0   3       84.32      116.04     15.64 o 
  -3   0   3     8668.24     9285.43    214.47 o 
  -2   0   3     2224.02     2401.00     60.71 o 
  -1   0   3        1.69        0.33      3.23 o 
   0   0   3     9796.42     9973.10    189.97 o 
   1   0   3       59.04       74.40      7.16 o 
   2   0   3        3.32        6.29      3.21 o 
   3   0   3      241.21      238.75     16.27 o 
   4   0   3       79.00       77.33     12.09 o 
   5   0   3      676.68      672.84     50.60 o 
   6   0   3      123.32       83.91     19.52 o 
  -8   1   3       12.66       32.75     14.89 o 
  -7   1   3       22.61        8.73      9.66 o 
  -6   1   3     1924.35     1922.87     88.79 o 
  -5   1   3      138.59      139.76     23.01 o 
  -4   1   3     1672.47     1724.24     49.19 o 
  -3   1   3       88.89      103.78      7.81 o 
  -2   1   3      510.45      557.26     19.59 o 
  -1   1   3     1501.44     1336.71     30.27 o 
   0   1   3      328.12      378.54     18.00 o 
   1   1   3      356.73      371.22     14.13 o 
   2   1   3     3268.81     3416.72     72.21 o 
   3   1   3      860.93      902.88     34.95 o 
   4   1   3      135.04      125.29     20.38 o 
   5   1   3      759.48      751.57     55.41 o 
   6   1   3       20.95       21.42     13.50 o 
  -8   2   3       25.55       23.74     14.56 o 
  -7   2   3      522.41      548.74     43.47 o 
  -6   2   3        7.93        3.58      8.30 o 
  -5   2   3      228.94      244.99     15.14 o 
  -4   2   3      843.89      855.89     32.28 o 
  -3   2   3       94.39       76.01      7.20 o 
  -2   2   3       70.27       66.28      5.93 o 
  -1   2   3      205.57      204.34      8.22 o 
   0   2   3      214.49      212.26     13.39 o 
   1   2   3     2895.05     2825.71     78.76 o 
   2   2   3       31.87       42.32      7.33 o 
   3   2   3       15.43       22.08      6.42 o 
   4   2   3      603.00      718.73     54.04 o 
   5   2   3       83.29       61.56     18.14 o 
   6   2   3       54.66       53.83     18.57 o 
  -8   3   3      106.33      158.74     24.99 o 
  -7   3   3       34.98       49.06     14.74 o 
  -6   3   3       40.68       53.07     14.32 o 
  -5   3   3     5882.49     6000.29    150.77 o 
  -4   3   3     1944.42     2001.74     73.67 o 
  -3   3   3       63.31       83.39     11.73 o 
  -2   3   3     1118.48      898.27     45.84 o 
  -1   3   3      230.15      234.90     15.05 o 
   0   3   3      434.99      395.72     20.57 o 
   1   3   3       98.76       88.72      9.67 o 
   2   3   3      734.63      730.27     31.18 o 
   3   3   3     1349.78     1422.77     80.99 o 
   4   3   3       15.17        8.05     11.81 o 
   5   3   3        0.40        0.58     13.11 o 
  -8   4   3       14.66       24.92     13.94 o 
  -7   4   3       11.31       35.71     12.21 o 
  -6   4   3     1708.44     1931.34     63.52 o 
  -5   4   3       50.44       56.00      8.59 o 
  -4   4   3        4.00        8.76      4.91 o 
  -3   4   3      445.09      462.26     32.05 o 
  -2   4   3       97.47      102.48     14.04 o 
  -1   4   3      533.25      518.42     42.63 o 
   0   4   3     1118.77     1043.31     40.18 o 
   1   4   3      657.86      618.52     29.43 o 
   2   4   3      676.39      665.86     30.53 o 
   3   4   3       16.58       28.92     12.88 o 
   4   4   3       23.69       24.49     14.89 o 
  -8   5   3       10.22       36.35     15.05 o 
  -7   5   3      139.02      154.21     24.17 o 
  -6   5   3      153.40      158.17     22.19 o 
  -5   5   3       11.37       12.18      7.17 o 
  -4   5   3     1397.85     1421.10     70.78 o 
  -3   5   3      395.53      351.56     29.50 o 
  -2   5   3      151.00      138.84     18.58 o 
  -1   5   3     2000.56     1956.58     65.33 o 
   0   5   3        0.13        0.49      7.65 o 
   1   5   3      122.03      102.02     12.16 o 
   2   5   3      343.18      352.08     36.98 o 
   3   5   3        7.15        8.27     12.13 o 
   4   5   3      422.07      363.05     41.97 o 
  -7   6   3      565.86      683.41     36.06 o 
  -6   6   3       92.75       79.29     12.19 o 
  -5   6   3      431.75      410.50     36.09 o 
  -4   6   3       10.09        6.60      7.98 o 
  -3   6   3        4.17        7.09      8.31 o 
  -2   6   3      624.69      624.00     44.10 o 
  -1   6   3       56.12       40.12      9.74 o 
   0   6   3      316.26      313.85     22.31 o 
   1   6   3     1152.57     1098.45     46.42 o 
   2   6   3       23.82       46.51     15.88 o 
   3   6   3      222.62      240.36     34.07 o 
  -6   7   3       20.85       40.11      9.96 o 
  -5   7   3       90.15       92.32     18.26 o 
  -4   7   3       20.20       18.88     10.58 o 
  -3   7   3     1020.14      908.91     58.92 o 
  -2   7   3        1.18        4.54     10.55 o 
  -1   7   3      447.13      440.95     28.74 o 
   0   7   3      524.10      440.35     36.89 o 
   1   7   3        7.64       15.34     12.67 o 
   2   7   3       21.73       42.59     17.66 o 
  -5   8   3       85.02       95.76     20.01 o 
  -4   8   3      315.44      265.61     31.33 o 
  -3   8   3      132.78      181.82     26.55 o 
  -1   8   3      140.58      170.78     25.52 o 
   0   8   3        2.25       16.15     12.13 o 
   0 -10   4        1.96       21.40      9.86 o 
   1 -10   4       65.36       82.61     17.86 o 
   2 -10   4      206.26      216.27     28.58 o 
  -3  -9   4        3.67       10.13     14.91 o 
  -2  -9   4      346.62      366.02     36.57 o 
  -1  -9   4       24.80       22.64      9.31 o 
   0  -9   4        2.59       19.71      8.20 o 
   1  -9   4      408.85      381.07     35.26 o 
   2  -9   4       82.74      103.35     18.47 o 
   3  -9   4       23.44       36.56     12.90 o 
   4  -9   4       82.02      119.06     20.29 o 
  -3  -8   4      470.20      471.73     41.75 o 
  -2  -8   4        2.17        9.53     11.09 o 
  -1  -8   4       19.85       22.03      8.15 o 
   0  -8   4      215.72      200.83     21.30 o 
   1  -8   4      303.71      286.95     20.73 o 
   2  -8   4       22.47       24.45     11.19 o 
   3  -8   4       75.74       53.13     12.74 o 
   4  -8   4      114.10      140.62     21.13 o 
   5  -8   4      551.89      582.48     45.61 o 
  -4  -7   4       76.40       78.53     17.79 o 
  -3  -7   4       81.80       83.13     17.57 o 
  -2  -7   4        2.79        7.66      4.97 o 
  -1  -7   4      783.24      691.11     34.58 o 
   0  -7   4      383.68      355.72     21.53 o 
   1  -7   4      222.17      190.90     20.76 o 
   2  -7   4     1072.30     1071.77     60.76 o 
   3  -7   4        0.49        0.67      7.06 o 
   4  -7   4      144.71      147.18     21.28 o 
   5  -7   4      318.48      349.93     32.99 o 
  -6  -6   4       70.26       80.25     19.06 o 
  -5  -6   4       83.27       94.04     20.27 o 
  -4  -6   4      235.59      233.47     27.90 o 
  -3  -6   4      257.52      267.05     27.86 o 
  -2  -6   4     1503.74     1520.28     50.41 o 
  -1  -6   4      388.53      352.63     20.12 o 
   0  -6   4       93.44       87.25     11.28 o 
   1  -6   4      178.21      157.10     13.83 o 
   2  -6   4      406.06      443.13     34.44 o 
   3  -6   4      170.39      209.22     23.88 o 
   4  -6   4     1137.35     1142.80     64.63 o 
   5  -6   4       70.98       73.37     15.16 o 
   6  -6   4       79.66       69.57     14.25 o 
  -6  -5   4        9.11       15.40      9.07 o 
  -5  -5   4      504.71      497.13     28.00 o 
  -4  -5   4       87.75       95.44     11.80 o 
  -3  -5   4      119.86      124.86     11.85 o 
  -2  -5   4      309.04      329.52     17.43 o 
  -1  -5   4      665.61      720.91     28.84 o 
   0  -5   4      484.76      481.34     34.91 o 
   1  -5   4       21.54       17.19      5.07 o 
   2  -5   4     1780.17     1768.98     80.01 o 
   3  -5   4     2523.64     2575.71    109.00 o 
   4  -5   4        9.29       21.01     10.54 o 
   5  -5   4        2.71        0.96      8.00 o 
  -7  -4   4       47.04       44.37     11.06 o 
  -6  -4   4       33.31       63.68     16.12 o 
  -5  -4   4      217.17      236.31     27.73 o 
  -4  -4   4      106.64      109.36     11.79 o 
  -3  -4   4      108.40      106.42      7.10 o 
  -2  -4   4      329.48      344.78     17.47 o 
  -1  -4   4     1052.96     1114.59     37.11 o 
   0  -4   4      194.16      192.80     12.97 o 
   1  -4   4       31.89       34.80     17.48 o 
   2  -4   4      865.81      947.59     52.06 o 
   3  -4   4      380.16      381.62     31.74 o 
   4  -4   4      516.59      432.18     31.14 o 
   5  -4   4       99.39       81.98     13.94 o 
   6  -4   4        8.00        4.88      7.12 o 
  -7  -3   4      249.52      234.84     28.27 o 
  -6  -3   4      255.75      237.70     26.84 o 
  -5  -3   4      123.13      114.36     18.36 o 
  -4  -3   4     1561.31     1555.39     73.55 o 
  -3  -3   4       20.48       20.63      8.18 o 
  -2  -3   4        9.50       15.56      4.27 o 
  -1  -3   4      117.46      106.18     10.38 o 
   0  -3   4      918.12      989.94     51.67 o 
   1  -3   4      166.63      150.21     11.06 o 
   2  -3   4     3464.06     3804.41    144.17 o 
   3  -3   4      407.30      424.82     31.72 o 
   4  -3   4     1047.23     1058.65     57.51 o 
   5  -3   4        3.09       10.00      6.75 o 
   6  -3   4       51.82       56.66     13.68 o 
  -8  -2   4      101.01      121.85     22.75 o 
  -7  -2   4      176.48      105.30     19.02 o 
  -6  -2   4        8.73        2.68      8.64 o 
  -5  -2   4      613.53      591.84     39.75 o 
  -4  -2   4      820.22      814.67     44.97 o 
  -3  -2   4       27.28       38.27      5.88 o 
  -2  -2   4     1148.24     1111.76     34.21 o 
  -1  -2   4       59.86       60.89      6.49 o 
   0  -2   4     1710.88     1882.16     41.51 o 
   1  -2   4     4026.00     4134.05    115.87 o 
   2  -2   4      132.51      163.84     15.70 o 
   3  -2   4      511.49      510.27     34.34 o 
   4  -2   4      277.68      328.63     27.24 o 
   5  -2   4       42.06       68.11     14.23 o 
  -8  -1   4        4.76       10.83     11.29 o 
  -7  -1   4       34.59       43.51     12.97 o 
  -6  -1   4       24.28       23.68      9.96 o 
  -5  -1   4      135.78       84.98     13.83 o 
  -4  -1   4      119.22      120.88      8.14 o 
  -3  -1   4     4960.63     5188.83    125.29 o 
  -2  -1   4       70.09       88.38      7.20 o 
  -1  -1   4       71.12       78.14      6.90 o 
   0  -1   4      255.27      221.36      8.87 o 
   1  -1   4     1364.09     1419.64     67.13 o 
   2  -1   4       14.97       17.53      5.50 o 
   3  -1   4      379.66      414.77     21.99 o 
   4  -1   4      736.77      754.43     33.22 o 
   5  -1   4      761.16      638.95     48.13 o 
   6  -1   4      421.44      396.06     38.40 o 
  -8   0   4       85.94       78.52     17.37 o 
  -7   0   4       11.46       14.74      9.89 o 
  -6   0   4       44.38       51.01     12.29 o 
  -5   0   4       81.85       78.51     13.23 o 
  -4   0   4      336.28      333.69     15.70 o 
  -3   0   4       82.97       63.24     13.89 o 
  -2   0   4       16.64       23.44      4.04 o 
  -1   0   4      493.62      465.57     36.77 o 
   0   0   4     3571.88     3751.15     76.47 o 
   1   0   4      583.19      636.01     25.60 o 
   2   0   4     2315.37     2461.35     55.33 o 
   3   0   4       47.92       56.24     12.33 o 
   5   0   4       87.92       77.65     17.54 o 
  -8   1   4       90.05       76.72     17.67 o 
  -7   1   4       98.45       65.64     15.53 o 
  -6   1   4       94.11      128.89     18.68 o 
  -5   1   4       92.94       99.58      9.24 o 
  -4   1   4      914.24      946.71     36.29 o 
  -3   1   4      251.76      303.93     14.96 o 
  -2   1   4       15.37       22.13      3.92 o 
  -1   1   4      675.53      647.18     38.36 o 
   0   1   4       21.20       12.06      4.63 o 
   1   1   4      763.31      755.58     29.90 o 
   2   1   4      972.46     1006.44     42.35 o 
   3   1   4      100.26      118.78     12.31 o 
   4   1   4      416.34      434.89     40.49 o 
   5   1   4       46.18       43.13     16.65 o 
  -8   2   4       99.54      131.44     21.99 o 
  -7   2   4       49.81       54.21     14.68 o 
  -6   2   4       12.69        7.94      7.93 o 
  -5   2   4     1701.93     1728.02     53.37 o 
  -4   2   4      396.62      410.12     19.55 o 
  -3   2   4      141.77      168.35     11.13 o 
  -2   2   4       32.78       32.60      4.67 o 
  -1   2   4      140.39      140.10      6.31 o 
   0   2   4      430.24      400.74     22.51 o 
   1   2   4      748.57      696.53     29.93 o 
   2   2   4     2123.11     2114.91     67.03 o 
   3   2   4     2356.02     2379.16    116.02 o 
   4   2   4      372.25      381.38     39.97 o 
   5   2   4        3.37       31.79     15.85 o 
  -8   3   4        0.27       12.96     13.51 o 
  -7   3   4       79.24       98.58     18.87 o 
  -6   3   4        8.53       12.11      5.71 o 
  -5   3   4      222.28      266.92     26.46 o 
  -4   3   4      230.56      258.19     15.51 o 
  -3   3   4      388.18      347.07     41.72 o 
  -2   3   4      737.68      749.91     25.99 o 
  -1   3   4      681.25      666.24     29.34 o 
   0   3   4      582.51      592.34     38.38 o 
   1   3   4      587.97      578.19     27.81 o 
   2   3   4      248.99      231.81     36.81 o 
   3   3   4      399.33      388.72     38.77 o 
   4   3   4        1.74        5.22     12.19 o 
  -8   4   4       14.12       52.75     15.78 o 
  -7   4   4       42.80       32.12     13.03 o 
  -6   4   4       63.07       53.77      9.74 o 
  -5   4   4      365.54      392.47     22.27 o 
  -4   4   4      208.01      231.11     15.55 o 
  -3   4   4      302.42      288.08     19.54 o 
  -2   4   4       46.44       29.85     10.73 o 
  -1   4   4      463.02      430.09     24.53 o 
   0   4   4      361.10      335.90     21.60 o 
   1   4   4       24.04       16.11      6.66 o 
   2   4   4      396.13      384.89     36.49 o 
   3   4   4       96.73       79.77     19.61 o 
   4   4   4      401.48      465.01     48.60 o 
  -8   5   4       70.45      127.92     25.29 o 
  -7   5   4      214.55      253.30     29.54 o 
  -6   5   4       50.10       64.10     11.78 o 
  -5   5   4        0.75        1.02      5.67 o 
  -4   5   4       29.60       30.63      7.51 o 
  -3   5   4       18.99       11.82      8.45 o 
  -2   5   4      296.29      260.76     26.76 o 
  -1   5   4      534.03      544.71     29.97 o 
   0   5   4      378.87      319.04     21.97 o 
   1   5   4      514.53      512.12     60.05 o 
   2   5   4        3.36        5.70     11.74 o 
   3   5   4      120.60      130.35     26.56 o 
  -7   6   4      144.56      170.04     18.50 o 
  -6   6   4      215.56      273.95     51.20 o 
  -5   6   4       50.53       57.23     15.73 o 
  -4   6   4       19.35       16.73     10.48 o 
  -3   6   4      752.56      648.34     46.72 o 
  -2   6   4      183.65      158.91     22.49 o 
  -1   6   4      150.83      172.62     20.83 o 
   0   6   4      165.38      176.27     17.28 o 
   1   6   4       94.57       93.84     13.29 o 
   2   6   4        3.41        4.96     13.48 o 
  -6   7   4       28.37       48.98     17.42 o 
  -5   7   4       69.31       82.83     17.73 o 
  -4   7   4       79.84       54.75     15.10 o 
  -3   7   4      170.89      188.36     26.29 o 
  -2   7   4       39.00       43.80     15.26 o 
  -1   7   4       37.71       48.64     10.94 o 
   0   7   4      339.61      292.66     23.66 o 
   1   7   4       71.40       71.43     18.66 o 
  -4   8   4       67.51       75.72     18.20 o 
  -3   8   4       19.01       46.44     16.30 o 
  -2   8   4       16.29        7.54     14.32 o 
   0 -10   5       65.42       71.33     13.07 o 
  -2  -9   5       56.92       71.45     17.39 o 
  -1  -9   5      279.85      277.74     21.53 o 
   0  -9   5       50.51       41.10     15.20 o 
   1  -9   5      159.55      147.09     21.34 o 
   2  -9   5      105.79      111.60     19.39 o 
   3  -9   5       78.97       87.12     19.12 o 
  -4  -8   5        3.87        0.32     13.87 o 
  -3  -8   5        0.81        9.28     12.34 o 
  -2  -8   5       12.69       18.50     12.73 o 
  -1  -8   5       23.36       18.20      7.65 o 
   0  -8   5      121.25      109.65     12.92 o 
   1  -8   5       21.12       17.47      7.56 o 
   2  -8   5      199.23      197.28     25.01 o 
   3  -8   5      186.89      187.01     24.65 o 
   4  -8   5        2.98       12.87     11.03 o 
  -5  -7   5      361.84      348.21     36.98 o 
  -4  -7   5       18.18       14.70     12.28 o 
  -3  -7   5      238.75      223.47     27.02 o 
  -2  -7   5        0.64        0.33      9.27 o 
  -1  -7   5        2.95        2.75      5.53 o 
   0  -7   5       42.78       32.35      8.49 o 
   1  -7   5        0.27        5.41      8.28 o 
   2  -7   5       69.93       80.27     16.82 o 
   3  -7   5       98.81      105.41     18.65 o 
   4  -7   5      148.03      154.80     22.77 o 
   5  -7   5        7.09       10.85      9.48 o 
  -6  -6   5      198.81      190.59     27.90 o 
  -5  -6   5        0.28       21.00     13.26 o 
  -4  -6   5      595.94      677.30     49.11 o 
  -3  -6   5      454.13      391.63     32.94 o 
  -2  -6   5       10.15       14.10      5.51 o 
  -1  -6   5      130.82      118.35     12.61 o 
   0  -6   5      212.33      206.53     15.89 o 
   1  -6   5       11.96       19.97      6.61 o 
   2  -6   5        1.70       12.59      9.14 o 
   3  -6   5      219.88      185.27     23.71 o 
   4  -6   5       66.17       84.30     16.89 o 
   5  -6   5        5.57       10.05     10.08 o 
  -7  -5   5      269.71      309.42     36.78 o 
  -6  -5   5       19.13       20.13     12.98 o 
  -5  -5   5       16.25       14.55     10.79 o 
  -4  -5   5      696.35      695.91     47.80 o 
  -3  -5   5      104.03       93.28      9.50 o 
  -2  -5   5      548.93      461.41     23.84 o 
  -1  -5   5       76.37       98.60     15.38 o 
   0  -5   5      372.15      352.23     20.25 o 
   1  -5   5      460.72      450.46     23.96 o 
   2  -5   5        0.81        7.88     10.14 o 
   3  -5   5      461.77      410.06     33.13 o 
   4  -5   5      108.37       93.56     14.92 o 
  -7  -4   5      192.72      178.84     26.52 o 
  -6  -4   5       55.06       52.39     15.99 o 
  -5  -4   5      384.42      365.45     34.57 o 
  -4  -4   5       17.87       19.84     10.02 o 
  -3  -4   5      170.82      170.32     11.85 o 
  -2  -4   5       44.09       43.12      9.47 o 
  -1  -4   5      224.39      198.94     13.81 o 
   0  -4   5       77.67       71.27      8.65 o 
   1  -4   5      438.07      408.32     21.19 o 
   2  -4   5      484.67      520.47     37.65 o 
   3  -4   5       11.74       21.68     10.38 o 
   4  -4   5      219.16      187.72     23.56 o 
   5  -4   5      183.48      128.46     16.10 o 
  -8  -3   5       32.93       40.67     15.98 o 
  -7  -3   5       15.58       13.90     12.17 o 
  -6  -3   5     1115.34     1005.09     62.47 o 
  -5  -3   5       80.20       59.57     14.16 o 
  -4  -3   5      162.28      156.88     19.69 o 
  -3  -3   5      896.86      862.64     30.59 o 
  -2  -3   5      160.33      152.44     11.14 o 
  -1  -3   5       10.05        5.00      4.31 o 
   0  -3   5       64.43       60.29      7.38 o 
   1  -3   5       95.47      104.88     19.53 o 
   2  -3   5       14.75       26.67      5.63 o 
   3  -3   5       98.46      110.71     11.05 o 
   4  -3   5      251.96      234.82     25.89 o 
  -8  -2   5       37.48       57.44     17.04 o 
  -7  -2   5       79.49       78.11     17.76 o 
  -6  -2   5      592.87      501.29     38.81 o 
  -5  -2   5      161.93      190.90     21.40 o 
  -4  -2   5     1073.50     1088.69     35.88 o 
  -3  -2   5       90.89       91.30      8.42 o 
  -2  -2   5      317.32      322.67     15.98 o 
  -1  -2   5      841.64      861.40     29.85 o 
   0  -2   5       38.59       56.28      6.77 o 
   1  -2   5       15.31       35.79      7.68 o 
   2  -2   5      310.11      316.46     18.01 o 
   3  -2   5       33.62       28.87      6.90 o 
   4  -2   5        8.43        8.09      6.06 o 
   5  -2   5       82.96       78.03     16.95 o 
  -8  -1   5        1.14        8.97     10.38 o 
  -7  -1   5      261.66      225.01     26.65 o 
  -6  -1   5        2.72       13.91      8.66 o 
  -5  -1   5      608.41      545.98     36.83 o 
  -4  -1   5       30.11       52.21     17.87 o 
  -3  -1   5      218.52      228.89     13.15 o 
  -2  -1   5     1349.29     1330.10     40.24 o 
  -1  -1   5      787.15      734.43     28.81 o 
   0  -1   5      947.21      963.08     25.30 o 
   1  -1   5      136.67      121.32     10.51 o 
   2  -1   5        1.56        5.80      4.76 o 
   3  -1   5      204.70      189.13     15.72 o 
   4  -1   5      112.86      127.45     19.11 o 
   5  -1   5       92.21      107.39     19.99 o 
  -8   0   5      652.95      548.82     44.48 o 
  -7   0   5      169.64      146.99     20.76 o 
  -6   0   5       11.16        7.30      8.24 o 
  -5   0   5      519.30      489.29     46.59 o 
  -4   0   5       84.36       86.74      8.33 o 
  -3   0   5      363.28      347.00     16.87 o 
  -2   0   5      297.16      301.92     24.78 o 
  -1   0   5      367.00      366.02     20.52 o 
   0   0   5      655.78      640.10     26.29 o 
   1   0   5      358.58      384.54     20.01 o 
   2   0   5       48.07       51.55      8.55 o 
   3   0   5       72.26       75.35     10.66 o 
   4   0   5      177.14      183.14     26.04 o 
   5   0   5       97.61      105.96     23.06 o 
  -8   1   5      121.08      119.73     21.52 o 
  -7   1   5       32.63       29.81     12.23 o 
  -6   1   5      951.38      984.33     55.24 o 
  -5   1   5       17.28       16.95      5.41 o 
  -4   1   5      150.72      144.95     11.24 o 
  -3   1   5      195.47      203.73     25.24 o 
  -2   1   5       15.10       18.45      4.04 o 
  -1   1   5       14.48       18.54      5.81 o 
   0   1   5     1331.33     1560.21     64.66 o 
   1   1   5      258.30      227.61     15.71 o 
   2   1   5        1.95        5.10      5.72 o 
   3   1   5       37.70       54.26     13.61 o 
   4   1   5      112.03      108.10     22.87 o 
   5   1   5       42.52       34.43     17.13 o 
  -8   2   5      103.81      128.05     22.54 o 
  -7   2   5      716.66      751.10     51.59 o 
  -6   2   5       46.54       52.67      8.36 o 
  -5   2   5       13.93       11.52      5.35 o 
  -4   2   5      815.04      841.65     48.28 o 
  -3   2   5       11.82       12.46      4.33 o 
  -2   2   5      127.78      125.28      9.73 o 
  -1   2   5      107.42      103.76     14.37 o 
   0   2   5        0.88        7.32      4.66 o 
   1   2   5      451.71      479.82     26.86 o 
   2   2   5       99.02       99.45     12.09 o 
   3   2   5        5.68        5.11     11.70 o 
   4   2   5      107.71      106.16     22.30 o 
  -8   3   5       50.78       76.78     19.17 o 
  -7   3   5      106.02       83.30     17.49 o 
  -6   3   5       30.64       34.25      8.15 o 
  -5   3   5      684.15      712.38     30.61 o 
  -4   3   5       78.92       70.06     10.82 o 
  -3   3   5      262.89      263.64     15.11 o 
  -2   3   5      100.63       70.46     13.62 o 
  -1   3   5       43.88       42.33      8.31 o 
   0   3   5        1.90        4.04      7.04 o 
   1   3   5      333.86      338.51     22.57 o 
   2   3   5      174.99      151.89     15.80 o 
   3   3   5       10.48       33.83     15.65 o 
   4   3   5       21.03       20.31     14.63 o 
  -8   4   5      145.50      150.75     25.17 o 
  -7   4   5      202.63      287.48     31.09 o 
  -6   4   5      538.50      541.43     28.50 o 
  -5   4   5      358.17      329.64     20.60 o 
  -4   4   5       14.04       15.44      9.06 o 
  -3   4   5      277.52      263.56     26.84 o 
  -2   4   5      375.28      328.69     30.27 o 
  -1   4   5       14.01        7.48      7.45 o 
   0   4   5      149.48      120.81     13.46 o 
   1   4   5       68.42       69.47     11.53 o 
   2   4   5       99.02       89.33     21.49 o 
   3   4   5       42.44       50.80     19.18 o 
  -7   5   5        0.88       14.85      8.66 o 
  -6   5   5      363.38      380.51     64.74 o 
  -5   5   5       16.54       16.08     10.18 o 
  -4   5   5      225.23      216.43     25.39 o 
  -3   5   5      105.86       91.72     16.97 o 
  -1   5   5      239.96      218.03     19.47 o 
   0   5   5      119.18      104.66     13.75 o 
   1   5   5        1.26        4.71     13.01 o 
   2   5   5      271.74      261.95     35.11 o 
  -7   6   5       91.75      115.93     15.45 o 
  -6   6   5       15.56       25.16     12.76 o 
  -5   6   5      322.57      297.05     31.93 o 
  -4   6   5       37.13       47.98     13.76 o 
  -3   6   5       24.48       19.91     11.34 o 
  -2   6   5       78.21       62.73     15.23 o 
  -1   6   5       59.87       60.13     11.69 o 
   0   6   5        3.43       16.82     11.45 o 
   1   6   5      131.49      144.71     27.46 o 
  -5   7   5      207.59      213.13     28.25 o 
  -4   7   5       11.94        5.59      9.88 o 
  -3   7   5       19.76       10.06     11.80 o 
  -2   7   5      113.69      127.43     23.35 o 
  -1   7   5        0.16       18.92     15.86 o 
  -2  -9   6      267.59      354.47     36.40 o 
  -1  -9   6      189.32      175.98     17.09 o 
   0  -9   6       35.40       40.04      9.62 o 
   1  -9   6       41.64       80.62     16.70 o 
   2  -9   6        9.56       12.73     11.02 o 
  -4  -8   6      107.23      142.85     24.52 o 
  -3  -8   6      358.81      381.38     38.91 o 
  -2  -8   6      712.23      774.51     55.22 o 
  -1  -8   6      267.00      230.93     18.58 o 
   0  -8   6      280.82      275.77     20.68 o 
   1  -8   6      562.17      532.26     30.93 o 
   2  -8   6       61.25       70.76     16.97 o 
   3  -8   6      196.07      216.47     28.19 o 
  -5  -7   6        0.18        4.63     11.92 o 
  -4  -7   6       68.90       62.37     16.65 o 
  -3  -7   6      689.73      664.25     48.67 o 
  -2  -7   6      199.88      199.03     16.74 o 
  -1  -7   6       56.81       62.69     10.23 o 
   0  -7   6      736.09      702.14     33.76 o 
   1  -7   6       19.72       17.14      8.64 o 
   2  -7   6      308.01      319.52     33.37 o 
   3  -7   6       32.16       41.81     13.80 o 
  -6  -6   6      126.51       94.30     21.33 o 
  -4  -6   6      371.94      354.33     34.67 o 
  -2  -6   6       14.28       10.32      5.58 o 
  -1  -6   6      227.75      199.09     15.51 o 
   0  -6   6       91.44      103.21     12.07 o 
   1  -6   6      325.77      300.14     20.70 o 
   2  -6   6      507.36      448.07     36.71 o 
   3  -6   6      281.34      247.15     26.73 o 
   4  -6   6      233.48      171.87     22.23 o 
   5  -6   6       71.74       58.68     12.96 o 
  -7  -5   6      195.90      192.40     29.19 o 
  -6  -5   6      131.22      120.20     22.93 o 
  -5  -5   6      518.85      564.03     45.76 o 
  -4  -5   6      578.58      622.99     45.30 o 
  -3  -5   6      300.53      253.32     25.71 o 
  -2  -5   6      503.15      520.39     25.02 o 
  -1  -5   6       51.70       66.64      9.55 o 
   0  -5   6        0.29        4.82      8.24 o 
   1  -5   6     1419.42     1470.73     52.00 o 
   2  -5   6      194.95      185.46     23.50 o 
   3  -5   6       32.37       31.89     11.85 o 
   4  -5   6      108.35       90.95     15.28 o 
   5  -5   6        1.49        6.09      7.34 o 
  -7  -4   6      515.95      591.89     50.89 o 
  -6  -4   6      591.34      494.14     43.83 o 
  -5  -4   6     1517.16     1523.17     80.61 o 
  -4  -4   6      476.80      444.55     35.55 o 
  -3  -4   6      106.60      108.15     10.56 o 
  -2  -4   6      203.87      211.88     14.52 o 
  -1  -4   6      339.56      356.36     33.59 o 
   0  -4   6     1866.64     1585.81     99.16 o 
   1  -4   6        5.49        3.33      6.79 o 
   2  -4   6       13.19        7.43      8.79 o 
   3  -4   6      647.57      662.61     47.07 o 
   4  -4   6      146.71      173.56     23.84 o 
  -8  -3   6       35.17       45.54     16.92 o 
  -7  -3   6       61.27       54.03     17.40 o 
  -6  -3   6      911.54      925.15     59.55 o 
  -4  -3   6       71.78       95.57     15.00 o 
  -3  -3   6      328.88      276.15     16.20 o 
  -2  -3   6      186.36      197.26     13.56 o 
  -1  -3   6     1233.89     1171.87     40.07 o 
   0  -3   6      454.43      505.22     23.48 o 
   1  -3   6       16.68       18.48      9.04 o 
   2  -3   6     1919.94     2053.19     95.37 o 
   3  -3   6        3.38        3.15      8.78 o 
   4  -3   6      158.63      136.54     20.76 o 
  -8  -2   6       12.53       10.80     12.33 o 
  -7  -2   6      412.60      372.40     35.39 o 
  -5  -2   6      173.89      173.55     21.53 o 
  -4  -2   6     1405.60     1413.46     86.88 o 
  -3  -2   6      443.45      421.27     20.09 o 
  -2  -2   6       82.94       85.12     22.50 o 
  -1  -2   6     1178.01     1180.13     38.99 o 
   0  -2   6      164.64      181.71      9.36 o 
   1  -2   6       20.48       19.67      5.55 o 
   2  -2   6      155.57      191.90     14.96 o 
   3  -2   6      193.84      213.51     88.21 o 
   4  -2   6      541.27      607.20     45.18 o 
  -8  -1   6      431.23      452.50     41.25 o 
  -7  -1   6       80.32       84.34     17.18 o 
  -6  -1   6       35.40       14.27      9.81 o 
  -5  -1   6      629.77      638.73     41.22 o 
  -4  -1   6       53.05       48.29      7.17 o 
  -3  -1   6      163.13      165.93     19.58 o 
  -2  -1   6     5258.33     5283.31    130.72 o 
  -1  -1   6      600.66      573.45     22.48 o 
   0  -1   6      182.85      194.49      9.84 o 
   1  -1   6      726.41      761.06     31.61 o 
   2  -1   6      225.91      229.54     17.17 o 
   3  -1   6      465.14      469.57     52.69 o 
   5  -1   6        1.64       17.00     13.51 o 
  -8   0   6      362.22      372.27     36.97 o 
  -6   0   6       43.11       46.11     12.24 o 
  -5   0   6       38.26       48.57      7.91 o 
  -4   0   6       11.95       19.15      5.30 o 
  -3   0   6     3558.41     3916.84    123.25 o 
  -2   0   6        0.26       11.71      7.59 o 
  -1   0   6       11.72        7.27      4.67 o 
   0   0   6     1342.71     1341.94     46.59 o 
   1   0   6      121.05      125.55     12.36 o 
   2   0   6      433.34      343.40     21.87 o 
   3   0   6      189.55      215.82     26.69 o 
   4   0   6      111.17      131.95     23.74 o 
  -8   1   6       40.65       78.14     17.40 o 
  -7   1   6      303.20      305.83     30.58 o 
  -6   1   6      246.16      252.60     25.14 o 
  -5   1   6      136.27      127.31     11.50 o 
  -4   1   6      503.75      487.63     22.41 o 
  -3   1   6      131.56      139.77     10.61 o 
  -2   1   6       93.96      105.05     15.46 o 
  -1   1   6     1065.33      954.75     38.17 o 
   0   1   6      313.98      265.82     18.11 o 
   1   1   6      262.25      241.46     18.16 o 
   2   1   6     1707.05     1674.32     59.44 o 
   3   1   6       36.60       38.03      9.93 o 
   4   1   6      144.96      195.36     29.92 o 
  -8   2   6       92.11       91.08     18.87 o 
  -7   2   6      505.15      589.64     43.71 o 
  -6   2   6       83.28       95.41     12.88 o 
  -5   2   6        7.12        8.81      5.78 o 
  -4   2   6     2066.53     1950.92     59.06 o 
  -3   2   6       46.03       35.90     10.71 o 
  -2   2   6      264.34      214.48     22.87 o 
  -1   2   6       24.58       22.67      6.89 o 
   0   2   6       83.73       87.52     12.17 o 
   1   2   6      930.72      897.69     39.79 o 
   2   2   6       17.60       20.05      8.23 o 
   3   2   6       22.80       37.77     15.71 o 
  -8   3   6      475.57      572.76     48.30 o 
  -7   3   6      433.13      567.59     43.91 o 
  -6   3   6        0.62        3.74      9.06 o 
  -5   3   6     1829.36     1706.05     56.02 o 
  -4   3   6       58.41       62.87     14.15 o 
  -3   3   6      120.90      127.29     19.26 o 
  -2   3   6      324.85      262.44     26.37 o 
  -1   3   6       23.49       29.19      7.79 o 
   0   3   6      939.89      904.00     40.52 o 
   1   3   6        4.40       11.20     12.96 o 
   2   3   6      103.04      115.55     15.00 o 
   3   3   6      329.22      347.02     41.32 o 
  -7   4   6        0.85        5.29     11.12 o 
  -6   4   6      241.98      258.01     19.62 o 
  -5   4   6       12.23       19.66     10.98 o 
  -4   4   6        4.31        6.51      8.87 o 
  -3   4   6      724.83      692.51     48.19 o 
  -2   4   6      358.57      339.19     32.93 o 
  -1   4   6      563.66      593.63     32.58 o 
   0   4   6      656.32      598.61     32.73 o 
   1   4   6      140.89      158.71     21.87 o 
   2   4   6      219.40      287.27     36.82 o 
  -7   5   6      189.04      266.98     32.40 o 
  -6   5   6       21.91       46.02     15.48 o 
  -4   5   6      692.27      639.88     48.20 o 
  -3   5   6      264.51      244.55     28.33 o 
  -2   5   6        0.29        2.74      9.75 o 
  -1   5   6      641.45      694.63     71.46 o 
   0   5   6       29.46       28.01      9.02 o 
   1   5   6      131.01      165.62     50.12 o 
  -6   6   6        6.10       19.58     13.83 o 
  -5   6   6      284.72      384.25     38.97 o 
  -4   6   6        6.99       28.40     13.51 o 
  -3   6   6       98.20       98.92     19.81 o 
  -2   6   6      823.57      766.57     57.13 o 
  -1   6   6        2.79        5.19      9.44 o 
   0   6   6        2.38        6.85     13.07 o 
  -2  -9   7      676.80      711.17     54.90 o 
  -1  -9   7      108.16      115.69     24.34 o 
   0  -9   7       45.49       60.80     10.77 o 
   1  -9   7      184.67      192.55     26.72 o 
  -4  -8   7        3.06       14.94     12.97 o 
  -3  -8   7      269.22      314.16     35.97 o 
  -1  -8   7      206.45      194.27     17.63 o 
   0  -8   7      269.51      284.95     21.91 o 
   1  -8   7       30.02       45.71     15.38 o 
   2  -8   7      113.51      123.17     22.39 o 
   3  -8   7      130.17      131.48     22.23 o 
  -5  -7   7       84.45       75.19     18.97 o 
  -4  -7   7      259.03      214.40     27.99 o 
  -3  -7   7      295.31      227.88     27.60 o 
  -2  -7   7      458.92      426.02     25.03 o 
  -1  -7   7      949.34      824.62     36.81 o 
   0  -7   7       36.40       24.50     11.05 o 
   1  -7   7        8.12        9.40      8.83 o 
   2  -7   7      352.00      326.28     33.42 o 
   3  -7   7        8.50       14.34     10.87 o 
  -6  -6   7        1.12       21.73     13.28 o 
  -5  -6   7      109.02      151.94     24.61 o 
  -4  -6   7      775.08      792.00     53.68 o 
  -3  -6   7       35.42       43.01     13.21 o 
  -2  -6   7      692.83      635.46     67.06 o 
  -1  -6   7      204.51      192.23     16.33 o 
   0  -6   7       29.18       33.33      8.74 o 
   1  -6   7      599.57      661.55     48.30 o 
   2  -6   7        8.44       16.46     10.73 o 
   3  -6   7       82.29       73.63     15.41 o 
   4  -6   7      613.45      423.18     34.37 o 
  -6  -5   7       12.97       15.06     12.98 o 
  -5  -5   7       62.21       97.20     18.99 o 
  -4  -5   7      149.13      136.59     21.06 o 
  -3  -5   7        0.96        4.66      5.30 o 
  -2  -5   7      235.45      237.76     17.03 o 
  -1  -5   7        3.76        3.40      7.54 o 
   0  -5   7     2733.64     2635.64     79.28 o 
   1  -5   7       70.58       50.27     14.07 o 
   2  -5   7      236.40      311.45     32.47 o 
   3  -5   7      736.47      765.48     54.72 o 
   4  -5   7      103.32      122.48     21.47 o 
  -7  -4   7       29.46       68.50     19.67 o 
  -6  -4   7      154.40      130.12     22.35 o 
  -5  -4   7      142.71      123.70     20.14 o 
  -4  -4   7      430.91      351.90     31.87 o 
  -3  -4   7      593.53      550.25     27.34 o 
  -2  -4   7       92.14      107.24     11.18 o 
  -1  -4   7      847.01      777.13     32.77 o 
   0  -4   7      264.05      239.07     16.82 o 
   1  -4   7      152.34      123.70     19.52 o 
   2  -4   7       90.49      113.91     20.12 o 
   3  -4   7      260.33      278.78     31.49 o 
   4  -4   7       29.30       36.18     14.22 o 
  -7  -3   7      686.30      680.71     53.03 o 
  -6  -3   7      129.09      138.84     23.10 o 
  -5  -3   7       31.87       31.22     12.57 o 
  -4  -3   7      370.33      372.28     20.14 o 
  -3  -3   7      195.72      162.44     17.29 o 
  -2  -3   7       66.01       73.81      9.12 o 
  -1  -3   7     1114.31     1096.81     55.52 o 
   0  -3   7        0.27        6.38      5.37 o 
   1  -3   7       20.33       17.18     10.15 o 
   2  -3   7       40.74       57.57     14.70 o 
   3  -3   7       65.05       83.90     16.93 o 
   4  -3   7      401.37      416.38     37.76 o 
  -8  -2   7       73.74      110.08     21.26 o 
  -7  -2   7       85.31      117.42     20.93 o 
  -6  -2   7      168.40      157.75     23.24 o 
  -5  -2   7      124.37       94.03     16.89 o 
  -4  -2   7      168.66      176.76     13.73 o 
  -3  -2   7      273.68      275.24     16.61 o 
  -2  -2   7     5221.67     5291.57    133.59 o 
  -1  -2   7       51.27       49.38     10.66 o 
   0  -2   7       31.30       32.73     11.85 o 
   1  -2   7      280.79      297.37     30.18 o 
   2  -2   7        0.31       18.47     11.43 o 
   3  -2   7      211.93      238.52     28.50 o 
   4  -2   7      250.09      275.21     31.35 o 
  -8  -1   7       16.64       46.29     14.16 o 
  -7  -1   7      142.30      132.11     20.92 o 
  -6  -1   7      120.15      123.47     19.73 o 
  -5  -1   7        0.53        3.68      7.47 o 
  -4  -1   7       76.47       68.58      8.62 o 
  -3  -1   7     1735.82     1656.18     51.51 o 
  -2  -1   7      300.63      253.76     40.70 o 
  -1  -1   7       33.19       33.56      7.05 o 
   0  -1   7      489.55      442.36     22.82 o 
   1  -1   7      233.32      256.89     18.24 o 
   2  -1   7      123.01       99.94     20.90 o 
   3  -1   7      558.49      593.26     45.55 o 
  -8   0   7        5.64       15.78     11.73 o 
  -7   0   7       56.38       62.92     14.72 o 
  -6   0   7       73.67       82.39     15.98 o 
  -5   0   7       37.40       71.80     24.96 o 
  -4   0   7        5.28       12.63      7.84 o 
  -3   0   7      739.41      830.81     50.91 o 
  -2   0   7      675.85      651.42     43.29 o 
  -1   0   7     1134.64     1130.95     42.46 o 
   0   0   7        0.72        6.01      5.54 o 
   1   0   7        3.15        3.22      8.30 o 
   2   0   7      533.05      552.16     35.81 o 
   3   0   7       31.63       49.73     16.10 o 
  -8   1   7       17.21       17.74     12.16 o 
  -7   1   7      113.59      128.86     19.67 o 
  -6   1   7      123.68      104.09     16.98 o 
  -5   1   7       18.84       23.67      7.20 o 
  -4   1   7     1335.84     1240.27     42.91 o 
  -3   1   7       86.05       96.86     17.45 o 
  -2   1   7      239.02      223.70     26.12 o 
  -1   1   7        0.60        5.39      7.24 o 
   0   1   7       37.34       26.71      8.29 o 
   1   1   7      536.16      541.20     29.79 o 
   2   1   7      345.84      343.99     24.66 o 
   3   1   7      421.40      419.97     41.55 o 
  -8   2   7      207.26      212.26     27.18 o 
  -7   2   7       14.18       14.12     11.21 o 
  -6   2   7       12.00       15.84      7.40 o 
  -5   2   7      464.47      373.24     21.26 o 
  -4   2   7      348.03      283.22     28.01 o 
  -3   2   7       90.78       90.54     16.75 o 
  -2   2   7       65.15       63.86     14.52 o 
  -1   2   7      311.03      297.40     21.87 o 
   0   2   7     1450.13     1310.20     85.67 o 
   1   2   7      329.14      316.02     24.46 o 
   2   2   7      212.64      227.72     20.58 o 
  -7   3   7        3.08       23.68     12.71 o 
  -6   3   7       31.56       39.08     13.71 o 
  -5   3   7      524.67      469.96     38.95 o 
  -4   3   7       50.22       60.78     14.67 o 
  -3   3   7      817.25      772.89     51.09 o 
  -2   3   7       78.79      101.02     17.69 o 
  -1   3   7      176.91      173.54     18.64 o 
   0   3   7      234.44      216.02     19.97 o 
   1   3   7       24.94       21.07     11.67 o 
   2   3   7       50.99       86.81     21.20 o 
  -7   4   7       41.95       54.90     16.51 o 
  -6   4   7      106.06      110.47     21.14 o 
  -5   4   7       11.50       14.51     11.47 o 
  -4   4   7      288.29      252.69     29.64 o 
  -3   4   7       81.00       60.80     15.43 o 
  -2   4   7        4.76       20.51     10.09 o 
  -1   4   7      174.46      180.10     18.33 o 
   0   4   7       51.76       67.64     12.41 o 
   1   4   7       15.82       30.87     10.36 o 
  -6   5   7       37.50       25.02     13.27 o 
  -5   5   7       69.31       51.74     16.36 o 
  -4   5   7      101.25      117.83     21.97 o 
  -3   5   7      356.88      348.48     36.50 o 
  -2   5   7      995.05      922.46     62.15 o 
  -1   5   7       32.47       30.04     10.01 o 
   0   5   7       14.37       16.10      9.30 o 
  -4   6   7      110.86      124.36     22.95 o 
  -3   6   7      270.62      260.23     33.38 o 
  -3  -8   8       45.26       70.84     17.61 o 
  -2  -8   8        0.61       10.94      6.90 o 
  -1  -8   8      183.31      172.39     17.33 o 
   0  -8   8       91.09       94.33     13.68 o 
   1  -8   8      134.46      163.23     25.69 o 
  -5  -7   8       95.65       79.59     20.44 o 
  -4  -7   8        1.25        5.33     10.92 o 
  -3  -7   8       39.68       72.57     16.35 o 
  -2  -7   8        1.63        7.12     10.61 o 
  -1  -7   8       50.77       42.53     11.23 o 
   0  -7   8       69.07       71.52     11.42 o 
   1  -7   8      165.91      151.76     24.14 o 
   2  -7   8       54.14       52.79     14.88 o 
  -6  -6   8      208.93      260.00     34.23 o 
  -5  -6   8        0.76       19.48     14.18 o 
  -4  -6   8      126.76      113.55     19.33 o 
  -3  -6   8       65.50       78.79     20.08 o 
  -2  -6   8        2.96        5.14      9.51 o 
  -1  -6   8       15.38       11.45      6.79 o 
   0  -6   8      232.31      242.91     58.68 o 
   1  -6   8       39.16       62.97     15.85 o 
   2  -6   8       40.40       60.99     15.61 o 
   3  -6   8       16.65       11.28     13.23 o 
  -6  -5   8       24.21       35.24     14.37 o 
  -5  -5   8       84.96      111.19     20.72 o 
  -4  -5   8      114.13      122.47     20.61 o 
  -3  -5   8      163.25      145.20     14.11 o 
  -2  -5   8      161.80      169.33     15.51 o 
  -1  -5   8       17.32       13.78      6.84 o 
   0  -5   8       71.28       70.78     10.52 o 
   1  -5   8       79.39       66.58     15.84 o 
   2  -5   8        0.27        7.45      8.66 o 
   3  -5   8      237.37      286.38     33.63 o 
  -7  -4   8        3.72        2.97     12.34 o 
  -6  -4   8        0.55       22.96     11.86 o 
  -5  -4   8      343.11      343.19     34.54 o 
  -4  -4   8       15.81       24.23     11.19 o 
  -3  -4   8      139.88      154.11     27.45 o 
  -2  -4   8      339.73      326.64     20.46 o 
  -1  -4   8      157.09      136.42     13.25 o 
   0  -4   8        0.31        1.92      9.17 o 
   1  -4   8      334.50      402.50     38.06 o 
   2  -4   8      244.16      295.75     32.93 o 
   3  -4   8       16.53       37.38     12.82 o 
  -7  -3   8       18.38       22.08     15.16 o 
  -6  -3   8      241.16      251.78     30.25 o 
  -5  -3   8      113.97      118.44     19.44 o 
  -4  -3   8        3.29        9.43      6.74 o 
  -3  -3   8       68.89       67.07     10.05 o 
  -2  -3   8      285.50      286.20     18.65 o 
  -1  -3   8        0.42        0.19      5.64 o 
   0  -3   8      102.44       99.84     18.58 o 
   1  -3   8       43.39       70.76     16.59 o 
   2  -3   8      221.52      203.42     27.18 o 
   3  -3   8       79.11      100.15     19.46 o 
  -7  -2   8       74.57      118.47     21.80 o 
  -6  -2   8       65.00       61.89     15.86 o 
  -5  -2   8       16.34       25.17     12.00 o 
  -4  -2   8      476.46      469.66     24.38 o 
  -2  -2   8      117.46      103.50     10.85 o 
  -1  -2   8       92.73       92.36     18.01 o 
   0  -2   8      120.66      125.35     21.26 o 
   1  -2   8       23.01       30.21     12.63 o 
   2  -2   8      139.93      160.20     23.87 o 
   3  -2   8      129.57      181.42     26.51 o 
  -8  -1   8       27.27       36.29     13.75 o 
  -7  -1   8       29.61       31.08     13.08 o 
  -6  -1   8       12.18       23.81     11.90 o 
  -5  -1   8      186.55      178.98     15.54 o 
  -4  -1   8      264.46      254.84     17.70 o 
  -3  -1   8      180.26      160.73     15.33 o 
  -2  -1   8       97.63       81.13     15.99 o 
  -1  -1   8      213.08      196.91     24.69 o 
   0  -1   8        8.61       19.81     11.09 o 
   1  -1   8       24.17       38.09     14.67 o 
   2  -1   8        1.11       12.03     11.15 o 
   3  -1   8       94.08      101.06     19.67 o 
  -8   0   8      341.38      300.06     33.53 o 
  -7   0   8        7.19       15.26     11.36 o 
  -6   0   8        0.63        0.80      8.33 o 
  -5   0   8      191.16      215.52     17.39 o 
  -4   0   8       10.79       22.99     12.84 o 
  -3   0   8      209.51      217.11     25.65 o 
  -2   0   8      353.42      345.60     32.26 o 
  -1   0   8      214.78      200.89     16.38 o 
   0   0   8      142.00      140.31     14.48 o 
   1   0   8       53.56       55.62     15.73 o 
   2   0   8      283.11      348.48     35.84 o 
  -8   1   8       37.67       59.43     16.76 o 
  -7   1   8        5.37       25.59     11.76 o 
  -6   1   8      253.40      253.47     36.61 o 
  -4   1   8        4.01        3.08     10.09 o 
  -3   1   8      266.15      279.22     31.42 o 
  -2   1   8        6.76       11.73     10.75 o 
  -1   1   8       14.27       20.13      8.29 o 
   0   1   8      419.36      363.08     24.26 o 
   1   1   8      123.47      157.62     16.93 o 
   2   1   8       53.77       68.30     12.82 o 
  -7   2   8      293.63      338.44     32.46 o 
  -6   2   8       29.20       41.93     15.29 o 
  -5   2   8       19.88       36.28     13.09 o 
  -4   2   8      112.33      111.25     18.97 o 
  -3   2   8        3.07        3.48      9.42 o 
  -2   2   8       75.48       84.44     18.44 o 
  -1   2   8       77.69       72.55     12.97 o 
   0   2   8        0.54        7.51      8.81 o 
   1   2   8       63.18       81.34     13.79 o 
  -6   3   8        7.44       16.57     12.13 o 
  -5   3   8      251.99      203.75     26.55 o 
  -4   3   8       43.26       58.88     15.88 o 
  -3   3   8       14.38       18.92     12.12 o 
  -2   3   8      185.48      147.71     22.69 o 
  -1   3   8       53.47       69.93     14.57 o 
   0   3   8       10.35       12.95      9.88 o 
  -6   4   8       48.96       71.05     18.85 o 
  -5   4   8      160.06      184.55     26.23 o 
  -4   4   8        0.16        7.05      9.71 o 
  -3   4   8       24.93       31.94     12.93 o 
  -2   4   8      117.38      107.08     20.22 o 
  -1   4   8      113.47      115.21     16.47 o 
  -4   5   8      158.68      151.41     24.95 o 
  -3   5   8        6.96       13.01     10.93 o 
  -2  -8   9      309.28      254.40     25.67 o 
  -1  -8   9       85.65      112.95     14.59 o 
   0  -8   9      142.85      148.64     19.42 o 
  -4  -7   9       13.07       10.45     10.82 o 
  -3  -7   9      637.92      688.60     53.02 o 
  -2  -7   9       49.44       74.02     12.51 o 
  -1  -7   9      208.76      209.90     19.71 o 
   0  -7   9       28.98       58.88     11.39 o 
   1  -7   9       46.38       38.99     17.10 o 
  -5  -6   9       47.38       51.46     16.09 o 
  -4  -6   9      300.47      314.49     33.43 o 
  -3  -6   9       33.50       34.67      9.46 o 
  -2  -6   9      178.73      178.27     20.65 o 
  -1  -6   9      320.13      318.13     22.90 o 
   0  -6   9       71.68       84.51     12.47 o 
   1  -6   9       50.85       43.16     14.98 o 
   2  -6   9      119.68      118.93     21.95 o 
  -6  -5   9      419.39      380.86     40.25 o 
  -5  -5   9      179.17      225.95     29.68 o 
  -4  -5   9      228.14      228.29     27.33 o 
  -3  -5   9      139.76      136.85     14.60 o 
  -2  -5   9      726.10      729.34     34.84 o 
  -1  -5   9       13.88        9.06      7.54 o 
   0  -5   9       79.72       85.43     12.19 o 
   1  -5   9      251.90      260.96     31.36 o 
   2  -5   9       12.75        9.38     10.49 o 
  -6  -4   9       98.96      114.69     21.57 o 
  -5  -4   9      513.01      466.83     41.01 o 
  -4  -4   9      108.10      133.67     19.20 o 
  -3  -4   9      211.52      211.97     17.33 o 
  -2  -4   9       25.35       37.72     11.17 o 
  -1  -4   9       23.93       30.53      8.54 o 
   0  -4   9      689.52      740.95     55.04 o 
   1  -4   9        3.98       34.70     13.30 o 
   2  -4   9        0.41        0.93      9.39 o 
  -7  -3   9       87.12       78.34     20.21 o 
  -6  -3   9      435.36      493.71     43.34 o 
  -5  -3   9       27.28       30.78     13.80 o 
  -4  -3   9      547.59      578.51     58.51 o 
  -3  -3   9      211.20      214.33     17.08 o 
  -2  -3   9      456.41      413.38     37.45 o 
  -1  -3   9      748.65      817.64     56.70 o 
   0  -3   9       93.85      106.29     20.28 o 
   1  -3   9       34.73       63.17     16.18 o 
   2  -3   9      107.54      113.46     21.14 o 
  -7  -2   9      270.69      299.06     34.89 o 
  -5  -2   9       45.14       64.16     16.03 o 
  -4  -2   9     1315.67     1255.98     67.63 o 
  -3  -2   9      340.81      297.36     31.08 o 
  -2  -2   9       61.47       30.83     13.18 o 
  -1  -2   9      459.57      464.84     41.85 o 
   0  -2   9       78.30       78.41     18.00 o 
   1  -2   9      173.47      218.72     29.04 o 
   2  -2   9       28.11       44.51     15.85 o 
  -7  -1   9       22.17       41.81     15.10 o 
  -6  -1   9       13.47        3.11     11.76 o 
  -5  -1   9      606.19      596.33     42.47 o 
  -4  -1   9      317.70      324.66     31.11 o 
  -3  -1   9       50.12       53.36     14.82 o 
  -2  -1   9      692.62      580.68     45.35 o 
  -1  -1   9      115.79      159.97     24.25 o 
   0  -1   9      255.79      306.31     33.44 o 
   1  -1   9      162.82      228.10     30.12 o 
   2  -1   9        6.28       16.29     13.64 o 
  -7   0   9        5.36       18.59     12.91 o 
  -6   0   9      477.59      549.73     42.76 o 
  -5   0   9        1.05        4.30     10.51 o 
  -4   0   9       84.62      110.88     20.14 o 
  -3   0   9      979.66      913.41     58.68 o 
  -2   0   9      176.48      138.78     21.82 o 
  -1   0   9       65.84       52.86     14.09 o 
   0   0   9      209.83      223.00     28.13 o 
   1   0   9       69.74      103.21     20.21 o 
  -6   1   9      369.11      356.97     37.84 o 
  -5   1   9       46.61       38.17     17.63 o 
  -4   1   9      288.56      352.34     38.31 o 
  -3   1   9        8.28       11.35     10.29 o 
  -2   1   9      135.22      146.23     23.29 o 
  -1   1   9      297.55      284.54     31.65 o 
   0   1   9       53.23       97.87     19.12 o 
   1   1   9       11.03       13.96     11.07 o 
  -6   2   9      224.29      222.80     29.40 o 
  -5   2   9       55.45       79.55     19.60 o 
  -4   2   9      462.22      472.84     44.03 o 
  -3   2   9       11.91       25.92     14.03 o 
  -2   2   9      628.15      499.30     46.19 o 
  -1   2   9        1.04       15.79     10.54 o 
   0   2   9        2.33        5.90      8.63 o 
  -5   3   9      337.84      299.64     33.84 o 
  -4   3   9       59.41       58.60     17.11 o 
  -3   3   9      338.52      362.00     39.50 o 
  -2   3   9       32.61       43.10     16.33 o 
  -1   3   9       36.76       75.51     18.60 o 
  -4   4   9      142.06      132.92     23.81 o 
  -2  -7  10       36.53       55.38     13.38 o 
  -1  -7  10      242.93      280.81     22.93 o 
  -4  -6  10      166.00      178.40     26.23 o 
  -3  -6  10        2.88       25.51     12.63 o 
  -2  -6  10      234.20      218.67     18.93 o 
  -1  -6  10       31.39       37.17     10.36 o 
   0  -6  10       65.23       56.49     17.25 o 
  -5  -5  10      260.88      299.06     33.31 o 
  -4  -5  10      119.11      131.19     21.13 o 
  -3  -5  10      193.51      187.32     17.58 o 
  -2  -5  10       16.47       25.78      8.95 o 
  -1  -5  10      123.86       93.61     20.80 o 
   0  -5  10      590.33      668.79     54.77 o 
   1  -5  10       56.59       62.62     17.33 o 
  -6  -4  10      462.92      451.76     43.06 o 
  -5  -4  10       10.52       36.63     14.92 o 
  -4  -4  10       39.54       39.12     10.55 o 
  -3  -4  10      336.03      350.93     23.72 o 
  -2  -4  10        5.60       14.88     13.08 o 
  -1  -4  10       71.15       70.45     18.53 o 
   0  -4  10      182.04      160.11     26.65 o 
   1  -4  10        4.83       16.91     12.82 o 
  -6  -3  10        6.28        8.81     10.76 o 
  -5  -3  10        6.22       17.74     12.59 o 
  -4  -3  10      299.25      316.14     22.35 o 
  -2  -3  10       35.55       33.61     14.41 o 
  -1  -3  10      565.76      650.13     52.46 o 
   0  -3  10       19.63       25.03     12.43 o 
   1  -3  10      113.10      173.28     28.48 o 
  -6  -2  10       14.59       25.09     13.34 o 
  -4  -2  10      141.75      105.83     21.03 o 
  -3  -2  10       43.56       74.54     18.80 o 
  -2  -2  10      959.69      912.45     63.21 o 
  -1  -2  10        6.05       13.58     11.89 o 
   0  -2  10        0.19        6.60     10.89 o 
   1  -2  10       76.50       86.43     19.98 o 
  -5  -1  10       21.47       18.52     14.31 o 
  -4  -1  10       47.22       47.04     16.00 o 
  -3  -1  10      318.14      347.26     35.96 o 
  -2  -1  10      396.33      371.77     38.19 o 
  -1  -1  10        2.80       24.00     11.83 o 
   0  -1  10      369.16      437.47     43.61 o 
  -5   0  10        3.64       17.83     11.79 o 
  -4   0  10       33.41       54.17     16.83 o 
  -3   0  10       71.02       79.55     18.59 o 
  -2   0  10        4.07       17.32     11.02 o 
  -1   0  10      746.34      706.57     55.05 o 
   0   0  10        9.40       23.55     13.11 o 
  -6   1  10       72.00       64.60     19.39 o 
  -5   1  10        9.80       14.56     12.79 o 
  -4   1  10       47.97       64.42     17.85 o 
  -3   1  10       11.83       20.19     14.22 o 
  -2   1  10      217.94      206.84     29.38 o 
  -1   1  10      101.18      106.89     21.43 o 
  -5   2  10       64.64       67.90     21.42 o 
  -4   2  10       57.08       65.91     22.27 o 
  -3   2  10       39.04       44.44     16.83 o 
  -2   2  10       79.01       93.36     19.73 o 
  -2  -5  11       83.41       61.42     17.44 o 
  -4  -4  11        2.94        7.22     11.06 o 
  -3  -4  11       12.57       22.06     15.05 o 
  -2  -4  11        0.20       14.04     14.21 o 
  -1  -4  11      231.63      216.63     31.29 o 
  -4  -3  11        1.01        4.11     14.96 o 
  -3  -3  11       55.83       60.81     17.80 o 
  -2  -3  11        4.07       24.69     13.56 o 
  -1  -3  11      185.23      246.36     33.82 o 
  -5  -2  11       22.03       40.99     15.53 o 
  -4  -2  11      193.96      199.83     28.51 o 
  -3  -2  11       10.59       20.63     16.02 o 
  -2  -2  11      207.53      263.02     34.68 o 
  -1  -2  11        1.30        6.91     15.55 o 
  -5  -1  11       12.01       14.09     15.01 o 
  -4  -1  11      144.73      135.16     23.77 o 
  -3  -1  11       25.94       31.22     14.84 o 
  -2  -1  11        6.41        9.91     11.81 o 
  -4   0  11        3.29       14.65     14.48 o 
  -3   0  11      136.76      130.32     23.82 o 
                                                 
